# Supplementary material for: Crustacean larval factor shares structural characteristics with the insect-specific follicle cell protein
Source: Sci Rep. 2019 Feb 26;9:2847. doi: 10.1038/s41598-019-39173-7 (PMC6391395; doi:10.1038/s41598-019-39173-7)
Supplement: Supplementary file 1 [file 41598_2019_39173_MOESM1_ESM.xlsx]

## Sheet: Clfs
Name	Species	complete	ORF
SvClf1	Sagmariasus verreauxi	y	MKYLLLAAASLAALAFVSSEEPGWCRCAVFVSSRHTELMVYEMPEVNVTNCFDHSVCQNTCTRQISDMTNNLDLWSTVDGDTVGSYMCQEMYSHFFFFIHNSQVHGYYDLCGGPWEYTGLDSPQMLCCDMGQHVHCISE
SvClf2	Sagmariasus verreauxi	no 5 no 3	QYSPFSLTSNMKNLLLALVTLALVAYSTQEPAWCRCAAFVSSMHTELMVLELPEVNVTDCLSHNQCRNRCIKEINEMTNDMDLWSLVEGETVGHYFCQELYSHFFFFI
SvClf3	Sagmariasus verreauxi	y	MNPFLACLAAALLALSVSGQNEPWCRCGLFVSSRHSEIMVYEMPQIPIVSCVEHDICRGMCRNELCEMTDDLNLWATAGNQTVGTYICEALYDNFFYFIHNSYVHAYYELCGGPWEYADLTSQQKLCCDRGEHQHCVSQ
SvClf4	Sagmariasus verreauxi	y	MKVLLLLLAFVAAVSGQTEPWCRCAAFVTYEYSEMMVYEAPEVIIDNCEDDVKQCKNSCTKELNGLTNDGDLWMITDQGITVGQHICSYLADHFIFWITRHKVYGYYEVCGGAWQYSGVESQQLLCCDGGKHEHCVA
SvClf5	Sagmariasus verreauxi	y	MKTIGLLLVAIAIVWAEDDWPNCSCGMFIQKDGQIRRVYRLDPFELESCDAVDLCKADCAVEFNNYTGGGDLDFQLSNGYSVGQEICITLVQHYGEPNVQGALVYGYANLCNGPWIYDGVSTINSLCCQNGFYSPC
SvClf6	Sagmariasus verreauxi	y	MKAAALILAAILALAGAQTDGPECMCGMFITYYHDEYLVHTLPPFDIDDCQAFEQCKQMCADEFDQLTGGGDLNFQTDGGYTVGQELCLTMLTLHDISDVNYETVYGYGRQCGGPWDYTGVQTFNELCCTEGRYVPC
MrClf1	Macrobrachium rosenbergii	no 5	SSPHNEYMVYKLAPVPIDSCESHSQCKNRCVKELTQDTTSLDLWAMMGEDTVGQAFCNELYSHHIHWIHNSYVHGYYEMCGGPWEYTGMDSQQQLCCSRGQQKHCIA
MrClf2	Macrobrachium rosenbergii	no 5	HSQCKNRCVTELNQDTSNLDLWAMMGDDTVGQAFCHELYRHFFFWIHNSYVHGYYEMCGGPWEYTGIDSQQPLCCDMGQQEHCIS
MrClf3	Macrobrachium rosenbergii	no 5	HSQCKNRCVTELNQDTSNLDLWAMMGDDTVGQAFCHELYRHFFFWIHNSYVHGYYEMCGGPWEYTGIDSQQPLCCDMGQQEHCIS
MrClf4	Macrobrachium rosenbergii	no 5	VRAQSETWCRCAVFATFEFAQEMVWEGEEITIDSCEDETQQCKNSCVEQLNAVSNGGDLWYMGEDGVSVGQHICDSLVGLFHHSVHNHYVYGYYEVCGGAWQYTGISSKQMLCCEGGQHMHCIS
MrClf5	Macrobrachium rosenbergii	no 5	VRAQSETWCRCAVFATFEFAQEMVWEGEEITIDSCEDETQQCKNSCVEQLNAVSNGGDLWYMGEDGVSVGQHICDSLVGLFHHSVHNHYVYGYYEVCGGAWQYTGISSKQMLCCEGGQHMHCIS
MrClf6	Macrobrachium rosenbergii	no 5	DLWSMTEDGITVGQHICSNLLRHLVYFFHNHKIYGYYEVCGGAWQYAGVMSQQMLCCNGGKHEHCIS
MrClf7	Macrobrachium rosenbergii	no 5	TVGQIICTKLATAHHHHHHYVHNHYAYGYYGVCAGPWEYAEVVTQQMLCCEDGEHAHCIS
MrClf8	Macrobrachium rosenbergii	no 5	FITYDDDEAMVYEAPEITIDSCQDDAKECKTSCVTELKQLSNDGDMWYKLPSNKTVGQYICETLTGLHYDFVHNHIVYGYYEVCG
MrClf9	Macrobrachium rosenbergii	no 5 no 3	ICETLSGLKHDFVHNHYVYGYYEVCGGPWEYTGISSQGMLCCDDGIQQHCIN
LvClf1	Penaeus vannamei	y	MKNTVLALAVLGVAYVSAQTEPWCRCALFVSTEHTEWMVYELPEVNITDCESHNQCKNRCTKEFNEMTNNMDLWSTVNNATVGSYLCQNVEHFIHNKYVHAYYEMCGGPWEYTGLDSQQMLCCYKGEHNHCISKETRK
CqClf1	Cherax quadricarinatus	y	MKFLLILLPFLALTWAQDEPACFCGGFVNEFDGEIDVLPFPPETVEDCEATEECAAYCEEQWDALTGEGDLNTVLENGETLGEAICQQLAREGHENFGPAEVFLYYRVCEGPWQYDGVQTTTLLCCTRGEFHECEGPPTTPV
CqClf2	Cherax quadricarinatus	no 5	PPEPVETCESGEEECAAFCEEEWNEITGNGDLDTEFEDGVTLGQHICQHLTSEGHENYGPGEVFLYYRLCEGPWQYDGVQTTTLLCCNLGDYVPCEEGIRRK
CqClf3	Cherax quadricarinatus	no 3	MKFLIFLASLSLAWAQEEYHCHCATFITTEEGAELVHNLPEFIMDSCEHFEECELHCSEEFIELTNGGDLDHVTEDGNIIGQ
GlClf1	Gecarcinus lateralis	y	MKMLMGLLLSICLALASGHHGPEGSEHCHCGVFATTHEGLVELDEFPHEHVADCTKVLECKTVCQKAWEKVMGNGDLNALTPEGITVGQLFCNNIVGNGLSTFGPHKVYGYSNLCHGPLLYDDRESEQYLCCTEGLYKPCPGSTDIP
GlClf2	Gecarcinus lateralis	y	MIPSSSSSSYPSPLHLLLLMFSLSRAVRGDEGTCECSLFLSEGEWGQEITPLAPPTPVSSCTTAYITCRRECLQQFQAWRGDLSHLVTPSVTAGQLSCRRLAAQGMPHLPPSQVHLYMSVCGGPWQYTEVGMLEPLCCAAGNHASCTAPNGPGGVGLGRGRRLASGPSLMIPRPTATPAAAAAASAQVVSTIPLSSHSAPRSLLM
Complete / near complete:
SvClf1
SvClf3
SvClf4
SvClf5
SvClf6
MrClf4
LvClf1
CqClf1
GlClf1
GlClf2

## Sheet: FCP3
>Amyelois transitella FCP3C-1 XP_013193057.1
MFGMTRWSLLVVLLCLSVGSECRRKLKRDQYETLKSVEEVEMVEEEDHEDNGDYDELEPCQCGVFMSQQVGVKEGVRRAR
PRGPPQGEPVVTYDTDSPSLPCGSGGFKHCVSKCLDVILKYLPRAGPVICGAVERDIHREKAFLFIKNCGGEWQPTSFSA
GKEFCCTDGQHHKC
>Operophtera brumata FCP3C-1 gb|KOB73750.1
IDPCQCGVFMSQQVGIREGRRSGRPRGPPQGEPVVTYDTDSPSLPCGGGGNKHCISKCLDVILKYLPKAGPVICGAVERD
IHREKAFLFIKNCGGDWMPTSFSAGKEFCCTDGQHHKC
>Bombyx mori FCP3C-1 XP_004924640.1
MQSGKGLVILAACLCLVMTEARRKLKRHDIEEEKSTEEFDEEYDDVEPCQCGVFMSQQVGVKEGRRGRPRGPPQGEPVVT
YDTDSPSLPCGSGGFKHCISTCLDVILKYLPKAGPVICGAVERDVNREKAFLFVKNCGGDWIPTSFSAGKEFCCTNGEHH
KC
>Papilio polytes FCP3C-1 XP_013148697.1
MGNLSKWVIIFVSISLAVSTEGWRKLKRSQDQSVRATEEQYDEDPGELEPCQCGVFMSLQVGVREGRRGRPRGPPTGEPV
VTYDTDEPSLPCSSGHKHCISKCLDVILKYLPKAGPVICGAVERDVHREKAFLFIKNCGDEWIPTHFSAGKEFCCKDGQH
MKC
>Plutella xylostella FCP3C-1 XP_011550660.1
MGGLRKYFLLLALLSLALAAEGRSKREDADSQENEDIDIGAAGEEEMNCQCGVFMSQQVGIVGNRRGRPRGPPQGDPVVT
YDTETEWSCGAGATKQCISKCLDVILKYLARAGPVICGAVDRDVNRENAYLFIKSCGADWLATNFSAGKEFCCRDGVHYK
CPRNSPFL
>Dendroctonus ponderosae hypothetical protein D910_04145 gb|ERL86739.1
MHRAVFLIICAIPCVLSSTTISSDLNIPATEAVLQSKTESVESDEIAPEDTPCTCGVFLSSQFKKGSKDQPKGDSVLTQE
IDMPFPNNAIGNKQCTHRCLEMIIKHLPKSSDIICATVDKDSVHREKAFLFVKNRSDKWHPTNFSAGREFCCKDHQPYKC
AKGPK
>Zootermopsis nevadensis gFCP3C-1 gb|KDR24414.1MRSFGHVVILVAAVCVSYSVSDEHSNALDFGPLIPPKLGDNLPPTESFPCVCGVFLTGQFVKGSRDPPRGNAALLHENSD
PLPCNPFGNKQCTNKCLDLIVKHLPNSAAILCGSIDRDCHKERAYLFIKNCNDTWINTNLSAGREYCCKDGKPYKCPILS
>Dendroctonus ponderosae hypothetical protein YQE_06303 gb|ENN77164.1MHRAVFLMICAIPCVLSSTTISSDLNIPATEAVLHSKSESVESDEIAPEDTPCTCGVFLSSQFKKGSKDQPKGDSVLTQE
IDMPFPNNAIGNKQCTHRCLEMIIKHLPKSSDIICATVDKDSVHREKAFLFVKNRSYKWHPTNFSAGREFCCKDHQPYKC
SKGPK
>Megachile rotundata FCP3C-1 XP_012145179.1
MYSMILLLIVCFSSVSAHDQIKSQDLNNTLNVSTTKTPLGCVCGIFLSKQFKKNSKEPPIGNPALNYDQPGTFPCTQSGN
RLCINKCLDTIIKHLPNSSTILCSSIERNCYKEKAYLFIRNCQSEWINTNLSTGKEYCCKNGVPYKCPLY
>Pogonomyrmex barbatus FCP3C-1 XP_011647811.1MFNRQQLNFQIKMYLALVAMALCISCSFAENNSTITNIKPSTNTYDQPIGCVCAVFLSGQFKKGSKEQPKGYPALLHEYP
DPLPCTTIGNRLCINKCLEVIVKHLPNSSTILCASLERDCHKERAYLFIKNCKDEWTNTNLSAGREYCCKDGMPYKC
>Acyrthosiphon pisum FCP3C-1 XP_008182822.1MMMMVTTTMVSLAVALGSISPCFADQSDSGDEQRPVQKLNEMLNHAPAVKPLPFAQSLSSSATKTPCICGVFLSSQITKG
SKKQPTGYAALLHEQDESAPCNALGVKTCTNKCLEIIAKHLPNSPAIICGSVDRDVYKERAHLFVKNCNDSWINTLLSTG
KEFCCKDGQNYKCPVL
>Pediculus humanus corporis conserved hypothetical protein gb|EEB10881.1
MDFFGFILFFTATLAFSNGQIDNNMKALQNMALPTLLPLPNLSALSKNFQSLSGLIPNQQQSNSNYQYQQGNEPPKSKEK
LPCTCGVFLSGQFKKGSPQPPSGNAVLLQELSDTMACGPLGEKQCINKCLESIVRHLPNSGPMICGSIDRDCFKERAYLF
VKNCNDAWVNSNLSAGREYCCKDGLQYKCPTGLMNLNQAN
>Harpegnathos saltator FCP3C-1 gb|EFN86386.1
MYLTLVMAALCISHSYAEGNNTLPNTVKSPTNSSEPIGCVCAVFLSGQFKKGSKEQPKGNPALLHEHPDSLPCNAMGNKL
CTNKCLDAIVKHLPNSAAILCASIDRDCHKERAYLFIKNCKDEWTNTNLSAGREYCCKDGLSYKCH
>Trichogramma pretiosum FCP3C-1 XP_014222252.1
MYPLLLIFLLATRVYASEDNAITVASTTQDQDQDQTTDPTTEIPTSPITTTEAPLIACTCGVFLSGSFKRGSKVPPSEHP
ALQYEQAETFPCSSIGNKMCTNKCLDVIVKHLPNSPNILCGSIDRDCHKERAYLFIKNCQDDWINTNLSAGREYCCKDGI
PYKCPF
>Ceratosolen solmsi marchali FCP3C-1 XP_011502866.1
MYSIFFLCLFMPLTYALDDNSITESTSPTMTTESLISSSALITEAPVIGCTCGVFLSGQFKKGSKEQPKGNPALLHEHPD
VFPCSNIGNKMCTNKCLDVIVKHLPNSPTILCGSIDRDCHKERAYLFVKNCKDEWVNTNLSAGREYCCKDGLPYKCPIIS
>Monomorium pharaonis FCP3C-1 XP_012526865.1
MYLTLIMMALCTSYSYAENNSTATDIKSSLNIKEQPIGCVCAVFLSGQFKKGSKEQPKGYPALLHEYPEPLPCNTIGNKL
CVNKCLDAIVKHLPNSSGILCASIDRDCHKERAYLFFKNCKDEWTNTNLSAGREYCCKNGLPYKC
>Vollenhovia emeryi FCP3C-1 XP_011860271.1
MITDISQKKVKMHLTLMTVALCISYSYADNNSTVVTSIKPPTNMKEQPIGCICAVFLSGQFKRGSKEQPKGYPALVHEHP
DSVSCNAVGNKLCVNKCLDVIVKHLPKSSSILCASIDRDCHKERAYLFIKNCKDEWINTNLSAGREYCCKDGTPYKC
>Tribolium castaneum FCP3C-1 XP_971459.1
MFFGLMVVLTLCALARAGDPSNGIKTVDKPVPCTCGVFLSGQFKKGSKEQPKGVPVLTQEMDTPFMNNAMGNRQCTNKCL
EMIITHLPKSADIICATTDRDLVHKERAFLFIKNYNDKWQSTNLSAGREFCCKDNVPYKCPLS
>Blattella germanica FCP3C-1 emb|CAR94538.1
PCICGVFLNGQFVRGSPDPPKGNAALLHELMEPLPCNPYGIKQCTNKCLDSIVKHLPNSPAIICGTIDRDCYKERAYLFI
RNCNDSWVNTNLSAGREYCCKEGVPYKCPILS
>Lasius niger FCP3C-1 gb|KMQ82705.1
MYLGLVMMALCISYSYAGKNNTGTNIIPSNPSEEPIGCVCAVFLSGQFTKGSKEQPKGYPAFLHEHPDSLPCNTFGNKLC
TSKCLEAIVKHLPNSPTILCASLDRDCHKERAYLFIKNCKDEWINTNLSAGREYCCKDGSPYKCN
>Athalia rosae FCP3C-1 XP_012262248.1
MQVEILIALLCMGHIYASETTNEPGTCSASDAPTTESPIGCVCGVFLSGQFKKNSKDQPKGNPAMLHEHPDTFPCTIVGN
KLCTNKCLDTIVKYLPNSPAILCGSIDRDCHKERAYLFIKNCKDEWMNTNLSAGREYCSCVLDIGCSTLRTY
>Copidosoma floridanum FCP3C-1 XP_014214311.1
MYFTYSVYLFILTACTFVHAIEDYVISESATSNELTTEIYLPSTPPPPSTDTITTSTTTTTAATAIGCSCGVFLSGQFNK
GTKEQPKENPSLLLEQPEKFPCTNAGNKLCMHKCLENIVKYLPKSSSILCASIDRNCFKEKAHLFIRNCKNEWINTNLSA
GREYCCKDGNSYKCPHV
>Culex quinquefasciatus FCP3C-1 gb|EDS33416.1
MVHRIRAVVIIIKLTALLAVFIASTAALEPAARGLRGLRPRKAKHITADADTSSNALTSAKQPSPDTIPCTCAIFLTGQF
NRQNRSEPPRGNPGIQMELMQHYPCSAAGNKQCSNRCLDAILKHLPNSPALICGTIDRDCFRERAYLFYQNCSPRWVNSN
LSAGREFCCQDDRPVRCTKMAALIRQQLLAGNGTTPTTSDQDDVEDE
>Drosophila melanogaster FCP3C gb|AAY27431.1
MISTGVASSSTTAEEDWPTAVEFVIMTTPASELEASTETIGNNGTTETTVGEAPIIGSSEGSTRSMEPTTASPLMSTNPS
SSSSLVSTIPLPPTAGLPVQDNQPVPCTCGVFLSSQIPNGLPTKPLIHQELDHMFPCNAIGRKQCQTKCLETIVQHLPNS
ANIVCSALGHDCHKERAYLFIKNCHNQWVNTNLQAGREYCCRSGVPYRCPLMG
>Anopheles darlingi FCP3C-1 gb|ETN66161.1
MDTRCCALLLRSLLTVSILLSAATAGKYSRFRAADVERNAITNAPCTCAIFLSGQFNRFNRTEQPKGNPGIQLELMQHFA
CTATGNKQCSNRCLDAIVKHLPNSQNVICATIDRDCYRERAYLFYQNCVPRWVNSNLSAGKEFCCQNDEPMRCNLMAELI
RQSILENGNATSIAVTSSEEQR
>Acromyrmex echinatior FCP3C-1 gb|EGI57384.1
MKLIQFFAGFLKNHSVRITKTRSFADATMNNLREGDQVSVLKVITNDDILKFAELTGDHNPIHTESAKNIVHGALLNGLV
SGLIGTKLPGAGTVVIEQNITFPKPCYAGDTIEVIVKITSIKMYLTLVVMALCISYSYTENNNTVTNIKSSTNTKQSTGC
ACAIFLSGQFKKGSKEQPKGYPALIHEYPDPISCTTIGNKLCVNKCLEIAYLFFKNCKDEWINTNLSAGREYCCKDGMPY
KC

## Sheet: Armadillo repeat
>Halyomorpha halys uncharacterized protein LOC106681680 XP_014277613.1
MLIFPMFSTKERLKSRTGKNSVERYDFLKLLVDEFYKTKSRDAQEQVIANLANFAYDPINYEFIRKLHIIDVFLDEIGNN
NEKIAEFAIGGLCNVCLDPINKEYIINKRGVSIVANCLFHKNEEIIISAITTLTFLITPASKSEITCPEIVECITTHLRN
PSTRIKNLANVYLETYCSKKQVAEAARNVDLKLGKLEENKEVMPHCCRLSSKRGNELGVIKNQKEVIEREITEEDVTLFS
KVTGDFNVIHSNNNEKPGIVHGALLNGIVSGVIGTKLPGNGTVVLSQTLNFPNPCFVGDTVIFLANLRSKQLQRIPTQDR
MVIFKFLLFLGCICLISCEELKDIAASPEIKNTTELTPCICGVFLSGQFKRGSPPNGPPVLLHEYDENFVCSPLGNKQCT
NKCLDVLVKHLSNSPTIICGSIDRDCFRERAYLFIKNCNNKWTNTNLSAGREYCCKDGTPYKCPYLS
>Nasonia vitripennis uncharacterized protein LOC100114266 XP_001606122.2
MFSTKEQLIKKTGKHGIGRLSFLEQLVNEYKTTKSRDHKEQVLANLANFAYDPVNYEFLRRLKVLELFMITLDDSNPRLV
EFAIGGICNISVEPYSREYILRNHGVRLISNLLSRSEEHIVISALTTLLYLEAKQSKKEIASPTNVKQIQKFANEALENL
KIGNRVSIQRTVTENDVLGFAKLTNDYNPIHINSTRNIVHGAFLNGLLSGILGTKLPGPGTVVVEQIIRYPKPCYVGDTV
EISVEITSAMMYSSTFFVLLLISIAHALDDNSITESSSSTTVTTETPVSSSTTEAPIIACTCGVFLSGQFKKGSKEQPKG
NAALLHDQSDTFPCSNVGNKMCTNKCLDVIVKHLPNSPSILCGSIDRDCHKERAYLFIKNCKDEWINTNLSAGREYCCKD
GLPYKCPLLS
>Camponotus floridanus Armadillo repeat-containing protein 7 gb|EFN67571.1
MFSTKARLIQRTGKNGVGRYDFLKLLATEYKTTKSKDAKEQVLSNLANFAYDPINYGYMRQLQIIDIFLD
SLSENNPKLVQFAIGGICNLCLDAINKIYILRNRGVELISSLLSSRDEDIVLSAISTLMFLITSESRNEI
TSAEIIKCISFKTRLFANTAMNNLREGDQVSVFKVITNDDILKFAELTGDYNPIHTESARNIAHGALLNG
LVSGLIGTKLPGAGTIVIEQNLTFPKPCYAGDSVEVIVKIVSAKMYLALVMMALCMSYSYAEKNSTDINI
KSSYASEESIGCVCAVFLSGQFTKGSKQQPKGYPAFLHEHPDPLPCNSFGNRLCTSKCLEAIVKYLPNSP
TILCASLDRDCYKERAYLFIKNCKDEWINTNLSAGREYCCKDGSPYKCN
>Cerapachys biroigi Armadillo repeat-containing protein gb|EZA51219.1
MFSTKRQLIKRTGKNGIGRYDFLKLLATEYKTTKSKVLIKRSFHFKLLDAKEQTLANLANFAYDPINYGY
IRQLQIIDLFLYALSENNPRLVRFAIGGICNLSLDPINKLYILRNRGVELISALLSSKDEDILLSAISSL
MFLITSDSRSKIISPEIIKQMMKLSSSENIRIMKLSRFFTGFFKNYIKTSKVRSFANTTTKNLREGDQVS
VFKIITNDDILKFAELTGDYNPIHTESARNIAHGALLNGLVSGLIGTKLPGAGTVVIEQNLTFPKPCYAG
DTVEVTVKIVSAKMYLALVMMALCISYSHAEKNSTVSNIVKSSTNSHEQSVGCVCAVFLSGQFKKGSKEQ
PKGYPALFHEHPDPLPCTAIGNKLCTSKCLDAIVRHLPNSQAMLCASIDRDCYKERAHLFMKNCKDEWIN
TNLSAGREYCCKDGLPYKC
>Apis mellifera uncharacterized protein LOC724856 XP_001120760.2
MFTNKEQLIKRTGKNSIGRYDFLKLLATEFKTTKSKDAKEQVLANLANFAYDPINYGYIRQLKIIDLFLH
TLSEDNLKLIRFAVGGICNVCVDPINKLYILRNQGIQLLTSLLSLQDEDIILSVITTLIFLINPDSKNEV
TTELIEKISHLSNCKNKHILKTLKAGNEISVIKTVTKDDILNFAKLTGDYNPIHFEVSNHLVHGALLNGL
VSGILGTKIPGPGTIVVEQNFKFPAPCYAGDIIEIKVQIVSIRKIMKCEYICIANGEKIVLKGNAKLIKK
SIFNTESSIGCICGIFLTGEFKKDNKESLEGNPALIHGLPGVFPCTPIGNKICISKCLDTIIKYLPNSSK
ILCSSIERDCYKEKAYLFIKNCKSGWINTNLSAGREYCCKDGRPYKCPAF

## Sheet: Others
castor bean tick putative secreted protein 146 aa						Ixo ric PSP
http://www.ncbi.nlm.nih.gov/protein/556055424?report=genbank&log$=protalign&blast_rank=1&RID=5RBR7JGH015
LOCUS JAB70757 146 aa linear INV 01-NOV-2013
DEFINITION putative secreted protein [Ixodes ricinus].
ACCESSION JAB70757
VERSION JAB70757.1 GI:556055424
DBLINK BioProject: PRJNA217984
Sequence Read Archive: SRR592662, SRR592663, SRR592664, SRR592665,
SRR592674, SRR592675, SRR592676, SRR592677, SRR641306, SRR641307,
SRR641308, SRR641309, SRR641327, SRR641328, SRR641329, SRR641330,
SRR641331
DBSOURCE accession GANP01013711.1
KEYWORDS TSA; Transcriptome Shotgun Assembly.
SOURCE Ixodes ricinus (castor bean tick)
ORGANISM Ixodes ricinus
Eukaryota; Metazoa; Ecdysozoa; Arthropoda; Chelicerata; Arachnida;
Acari; Parasitiformes; Ixodida; Ixodoidea; Ixodidae; Ixodinae;
Ixodes.
REFERENCE 1 (residues 1 to 146)
AUTHORS Kotsyfakis,M., Schwarz,A., Erhart,J. and Ribeiro,J.M.
TITLE Tissue- and time-dependent transcription in Ixodes ricinus salivary
glands and midguts when blood feeding on the vertebrate host
JOURNAL Sci Rep 5, 9103 (2015)
PUBMED 25765539
MAEVSRSRSMAGLSSFLLVAVGALMTASAQEGQDCSCLVLVEDAAGQATLYEKSTTVLGSLCTDADYDFCADLCKNEMNQFNHTLDSKVAPFNTTVGQTLCERAKRKVTDGTLKLGVSVCHQDVREAGVENKQKLCCDEEARYVDC
-----------------------------------------------------------------------------------------------------------------------------------------------------------------------------------------------------------------------------------------------
						Ste mim X
hypothetical protein X975_06276, partial [Stegodyphus mimosarum]								http://www.ncbi.nlm.nih.gov/protein/675389258?report=genbank&log$=protalign&blast_rank=1&RID=5RBNM1TH014
LOCUS KFM82155 138 aa linear INV 23-MAR-2015
DEFINITION hypothetical protein X975_06276, partial [Stegodyphus mimosarum].
ACCESSION KFM82155
VERSION KFM82155.1 GI:675389258
DBLINK BioProject: PRJNA222714
BioSample: SAMN02720821
DBSOURCE accession KK122182.1
KEYWORDS .
SOURCE Stegodyphus mimosarum
ORGANISM Stegodyphus mimosarum
Eukaryota; Metazoa; Ecdysozoa; Arthropoda; Chelicerata; Arachnida;
Araneae; Araneomorphae; Entelegynae; Eresoidea; Eresidae;
Stegodyphus.
REFERENCE 1 (residues 1 to 138)
AUTHORS Bechsgaard,J.
TITLE Genome sequencing of Stegodyphus mimosarum
JOURNAL Unpublished
MKTSLIILVILGLTFRVIHSEICQCLSYLISEGGLSNENKITSNEFDLNDTQCDGDLLMQCKSFCVEMYKELTDNGRTCSVMPNDNKRFGDWICEALNRNVCNARVGIFVQSCGSDAVDTGFRFVETICCKSGRSIHC

## Sheet: Seq Table Figure 3
Species	Common name	Protein name	GenBank Accession number	Short name
Acromyrmex echinatior	Leaf-cutting ant	FCP3C-1	gb|EGI57384.1	Acr_ech_FCP3C-1
Acyrthosiphon pisum	Pea aphid	FCP3C-1	XP_008182822.1	Acy_pis_FCP3C-1
Amyelois transitella	The navel orangeworm (moth)	FCP3C-1	XP_013193057.1	Amy_tra_FCP3C-1
Anopheles darlingi	American malaria mosquito	FCP3C-1	gb|ETN66161.1	Ano_dar_FCP3C-1
Apis mellifera	Western honey bee	uncharacterized protein LOC724856 (Armadillo repeat-containing protein)	XP_001120760.2	Api_mel_ARP
Athalia rosae	Turnip sawfly	FCP3C-1	XP_012262248.1	Ath_ros_FCP3C-1
Blattella germanica	German cockroach	FCP3C-1	emb|CAR94538.1	Bla_ger_FCP3C-1
Bombyx mori	Silkmoth	FCP3C-1	XP_004924640.1	Bom_mor_FCP3C-1
Camponotus floridanus	Florida carpenter ant	Armadillo repeat-containing protein 7	gb|EFN67571.1	Cam_flo_ARP7
Cerapachys biroigi	The clonal raider ant	Armadillo repeat-containing protein	gb|EZA51219.1	Cer_bir_ARP
Ceratosolen solmsi marchali	Fig-pollinating wasp	FCP3C-1	XP_011502866.1	Cer_sol_FCP3C-1
Copidosoma floridanum	A moth parasitoid wasp	FCP3C-1	XP_014214311.1	Cop_flo_FCP3C-1
Culex quinquefasciatus	The southern house mosquito	FCP3C-1	gb|EDS33416.1	Cul_qui_FCP3C-1
Dendroctonus ponderosae	Mountain pine beetle	hypothetical protein D910_04145 (FCP3C-1)	gb|ERL86739.1	Den_pon_FCP3C-1
Drosophila melanogaster	Fruit fly	FCP3C-1	gb|AAY27431.1	Dro_mel_FCP3C-1
Halyomorpha halys	Brown marmorated stink bug	uncharacterized protein LOC106681680 (Armadillo repeat-containing protein)	XP_014277613.1	Hal_hal_ARP
Harpegnathos saltator	The Indian jumping ant	FCP3C-1	gb|EFN86386.1	Har_sal_FCP3C-1
Ixodes ricinus	Castor bean tick	Putative secreted protein (PSP)	GANP01013711.1	Ixo_ric_PSP
Lasius niger	Black garden ant	FCP3C-1	gb|KMQ82705.1	Las_nig_FCP3C-1
Megachile rotundata	The alfalfa leafcutter bee	FCP3C-1	XP_012145179.1	Meg_rot_FCP3C-1
Monomorium pharaonis	The pharaoh ant	FCP3C-1	XP_012526865.1	Mon_pha_FCP3C-1
Nasonia vitripennis	Fly pupae parasitoid wasp	uncharacterized protein LOC100114266 (Armadillo repeat-containing protein)	XP_001606122.2	Nas_vit_ARP
Operophtera brumata	Winter moth	FCP3C-1	gb|KOB73750.1	Ope_bru_FCP3C-1
Papilio polytes	The Common Mormon (swallowtail butterfly)	FCP3C-1	XP_013148697.1	Pap_pol_FCP3C-1
Pediculus humanus corporis	Body louse	conserved hypothetical protein (FCP3C-1)	gb|EEB10881.1	Ped_hum_FCP3C-1
Plutella xylostella	Diamondback moth	FCP3C-1	XP_011550660.1	Plu_xyl_FCP3C-1
Pogonomyrmex barbatus	Red harvester ant	FCP3C-1	XP_011647811.1	Pog_bar_FCP3C-1
Stegodyphus mimosarum	Social spider	hypothetical protein X975_06276, partial (X)	KK122182.1	Ste_mim_X
Tribolium castaneum	Red flour beetle	FCP3C-1	XP_971459.1	Tri_cas_FCP3C-1
Trichogramma pretiosum	Insect egg parasitoid wasp	FCP3C-1	XP_014222252.1	Tri_pre_FCP3C-1
Vollenhovia emeryi	Ant	FCP3C-1	XP_011860271.1	Vol_eme_FCP3C-1

## Sheet: Arthropod TSA 127 Clfs
Description	Score	Query cover	E value	Identity	Accession	Aligned sequence (aa)	at least 75% coverage with Sv-Clf1 (tBLASTn), without duplicate sequences	Abbreviated name	Description	Score	Query cover	E value	Identity	Accession	Aligned sequence (aa)
TSA: Aleochara curtula C44978_a_62_0_l_590 transcribed RNA sequence	35.4	0.23	5	0.44	GATW02007403.1	FTRTCNGPWKYSGLTCEHKLCCHDGQKVDCAT	Grey: Not all 10 cysteines are in the aligned sequence	1_Anu_mar	TSA: Anurida maritima C95810_a_31_0_l_2705 transcribed RNA sequence	37	0.8	2.1	0.24	GAUE02013159.1	MSNQVNPLLVQTLVLSATKTLACQKFNASAKAPLPRVHIASSIRWRQEERNMRTTEPRWLAGFYRWCDTHWIYAGVSAAEPLCCLNGLPVKC
TSA: Annulipalpia sp. AD-2013 C269389 transcribed RNA sequence	42.4	0.41	0.005	0.36	GATX01042843.1	DGKTVGELACSLLKRDVHNGEVAAFSKLCDGHWIFGKASTPQSLCCHDGHHAPC		2_Api_mel	TSA: Apis mellifera isotig21911.Amelbrova mRNA sequence	39.7	0.83	0.16	0.25	HP505834.1	EEGGCKCAVFSRQISKSIIERAIPYNVTCDSEGEEKCQQLCVALAESARDQAPQMICKKLNNNVENLQVAVYAKVCEATSWKFTGLKAADPICCHEGKSIAC
TSA: Anurida maritima C95810_a_31_0_l_2705 transcribed RNA sequence	37	0.8	2.1	0.24	GAUE02013159.1	MSNQVNPLLVQTLVLSATKTLACQKFNASAKAPLPRVHIASSIRWRQEERNMRTTEPRWLAGFYRWCDTHWIYAGVSAAEPLCCLNGLPVKC		3_Ast_ast	TSA: Astacus astacus TR31432_c0_g1_i1 transcribed RNA sequence	75.5	0.8	4e-14	0.34	GEDF01019841.1	CQCGAFVSEDIGEIEVFPFPPIQVENCEDTASCSTTCDDEWAGITNNGDLDTVLENGETVGQHICNALARQGHEDFGPGEVYLYYKVCQGPWEFDNEQSTLEICCTGGEYHTC
TSA: Apis mellifera isotig01545.Ameltest mRNA sequence	39.7	0.83	0.17	0.25	HP543728.1	EEGGCKCAVFSRQISKSIIERAIPYNVTCDSEGEEKCQQLCVALAESARDQAPQMICKKLNNNVENLQVAVYAKVCEATSWKFTGLKAADPICCHEGKSIAC		4_Ast_ast	TSA: Astacus astacus TR34208_c0_g1_i1 transcribed RNA sequence	48.5	0.8	0.0001	0.26	GEDF01024756.1	MGDEEVQVFSLPPTPIDDCVTDYASCFDRCSDEWNLFLADGSLFVPGPDGVPIGQYMCDTLRTQGITELGAHVVYLYYHVCNEGPWIYGGQYSHDNLCCTNSNYYSC
TSA: Apis mellifera isotig01547.Ameltest mRNA sequence	39.7	0.83	0.17	0.25	HP543730.1	EEGGCKCAVFSRQISKSIIERAIPYNVTCDSEGEEKCQQLCVALAESARDQAPQMICKKLNNNVENLQVAVYAKVCEATSWKFTGLKAADPICCHEGKSIAC		5_Ast_ast	TSA: Astacus astacus TR34208_c0_g1_i2 transcribed RNA sequence	50.8	0.84	2e-05	0.28	GEDF01024757.1	MGDEEVQVISLPPTTIDDCVTDYPVCFERCSDEWNIFTADGSLDIAGPDDVTVGQHMCDSLKAQGITELGAHVVYLYYHVCDEGPWMFTGQYSHGNLCCTNGNYYSC
TSA: Apis mellifera isotig21911.Amelbrova mRNA sequence	39.7	0.83	0.16	0.25	HP505834.1	EEGGCKCAVFSRQISKSIIERAIPYNVTCDSEGEEKCQQLCVALAESARDQAPQMICKKLNNNVENLQVAVYAKVCEATSWKFTGLKAADPICCHEGKSIAC		6_Ast_ast	TSA: Astacus astacus TR44628_c0_g1_i1 transcribed RNA sequence	58.2	0.76	7e-08	0.32	GEDF01041952.1	MKTCRDEWDSLTNGGDLNHIQGNGQTVGQNFCDRLAEQGISNLEPQKLHLDYSLCNGDWHEEGTASHDTLCCVNG
TSA: Aretaon asperrimus s1506_L_1719_0_a_3_8_l_428 transcribed RNA sequence	34.7	0.21	7.2	0.43	GAZQ02036860.1	ARSRFSTVTAHCRGACQPSVVPLSITNFGK		7_Ast_ast	TSA: Astacus astacus TR50109_c0_g1_i1 transcribed RNA sequence	69.3	0.8	2e-12	0.3	GEDF01042465.1	MDDGSVVGQVACDNLAQEGYSDIEAVEIYMYSSICHGPWLYNGFRSQTPLCCAAGQYEPC
TSA: Astacus astacus TR18517_c0_g1_i1 transcribed RNA sequence	60.8	0.74	6e-09	0.33	GEDF01007322.1	MTYVSGCDDHQTCWDECSAEFEVFSDGGYLDYIPSGGDTTLGQLLCYNLHTQVQDEYVFVYSKLCDGEWEPTGATSVDMLCC		8_Ast_ast	TSA: Astacus astacus TR56625_c0_g1_i1 transcribed RNA sequence	72.8	0.8	5e-13	0.35	GEDF01043231.1	CDCGAFVNQPNGEIEVYPFEPIQVESCEDVETCSSTCDEEWAAITNNGDLDTVLENGETLGQALCETLASEGHGDIPPNEVFLYYRLCDGPWLYDEEQSTSELCCTSGNYHSC
TSA: Astacus astacus TR18517_c0_g1_i2 transcribed RNA sequence	61.2	0.74	7e-09	0.33	GEDF01007323.1	MTYVSGCDDHQTCWDECSAEFEVFSDGGYLDYIPSGGDTTLGQLLCYNLHTQVQDEYVFVYSKLCDGEWEPTGATSVDMLCC		9_Ate_for	TSA: Atelura formicaria s1333_L_1325_2_a_68_9_l_679 transcribed RNA sequence	35.8	0.85	3.8	0.29	GAYJ02037156.1	MTNYTELTEDPMIYQNTSINVTCDLTGQTDCKNHCISLIKDVMQTTHVLLCDYLKNQNKGVNAGLFSSQCGGNWFFTGLACQHVVCCKEGKPVPC
TSA: Astacus astacus TR31432_c0_g1_i1 transcribed RNA sequence	75.5	0.8	4e-14	0.34	GEDF01019841.1	CQCGAFVSEDIGEIEVFPFPPIQVENCEDTASCSTTCDDEWAGITNNGDLDTVLENGETVGQHICNALARQGHEDFGPGEVYLYYKVCQGPWEFDNEQSTLEICCTGGEYHTC		10_Bla_atr	TSA: Blaberus atropos C194829_a_4_0_l_486 transcribed RNA sequence	34.7	0.8	8.9	0.24	GAYD02032534.1	MMNINCTDPKAKEDCKKMCVSLASASNKQAPQLLCEAMKTHVDNMKPSIFYKVCDITKWEYSGLTSTIPICCHEGAPKPC
TSA: Astacus astacus TR34208_c0_g1_i1 transcribed RNA sequence	48.5	0.8	0.0001	0.26	GEDF01024756.1	MGDEEVQVFSLPPTPIDDCVTDYASCFDRCSDEWNLFLADGSLFVPGPDGVPIGQYMCDTLRTQGITELGAHVVYLYYHVCNEGPWIYGGQYSHDNLCCTNSNYYSC		11_Bom_ter	TSA: Bombus terrestris a33950.bterqhead mRNA sequence	37.4	0.83	1.1	0.26	JL730262.1	EEGGCKCAVFSRQISKPIIERALLYNVTCDSEGQEKCQQLCVALAESARDQAPQMICEKLNTHVENLHVAVYAKVCDATSWKFTGLKAADPICCHEGKSTAC
TSA: Astacus astacus TR34208_c0_g1_i2 transcribed RNA sequence	50.8	0.84	2e-05	0.28	GEDF01024757.1	MGDEEVQVISLPPTTIDDCVTDYPVCFERCSDEWNIFTADGSLDIAGPDDVTVGQHMCDSLKAQGITELGAHVVYLYYHVCDEGPWMFTGQYSHGNLCCTNGNYYSC		12_Cal_sap	TSA: Callinectes sapidus C_sapidus_gill_comp40418_c0_seq1 transcribed RNA sequence	119	0.84	2e-31	0.42	GEID01035390.1	MMVHEAPEVPISSCDDVNLCKQKCVTELNEISFDGDLWHMLDDGYTVGQHVCTELADRFIFFVIGHKVYGYYEVCGGAWQYSGVASTTKLCCNGGQHSHCI
TSA: Astacus astacus TR44628_c0_g1_i1 transcribed RNA sequence	58.2	0.76	7e-08	0.32	GEDF01041952.1	MKTCRDEWDSLTNGGDLNHIQGNGQTVGQNFCDRLAEQGISNLEPQKLHLDYSLCNGDWHEEGTASHDTLCCVNG		13_Cal_sap	TSA: Callinectes sapidus C_sapidus_gill_comp53533_c0_seq1 transcribed RNA sequence	66.6	0.82	5e-11	0.33	GEID01060835.1	MRNGDLNSTSATPGETVGQGLCNKLAKKGLKNFGAYKVHGYRSLCQQSLQYDGLVSEQELCCKEGKHAECLGD
TSA: Astacus astacus TR50109_c0_g1_i1 transcribed RNA sequence	69.3	0.8	2e-12	0.3	GEDF01042465.1	MDDGSVVGQVACDNLAQEGYSDIEAVEIYMYSSICHGPWLYNGFRSQTPLCCAAGQYEPC		14_Cal_spl	TSA: Calopteryx splendens C52300_a_58_0_l_786 transcribed RNA sequence	47	0.85	0.0005	0.28	GAYM02013133.1	MYLKEDGQVEGCEGADAQKACSDLCVSSIGLATDHGNLDFVRPDGKSVGDLACSLLQRDITNGEVAAFSKLCDGEWTFAKASTPEHLCCSGGRSVVC
TSA: Astacus astacus TR56625_c0_g1_i1 transcribed RNA sequence	72.8	0.8	5e-13	0.35	GEDF01043231.1	CDCGAFVNQPNGEIEVYPFEPIQVESCEDVETCSSTCDEEWAAITNNGDLDTVLENGETLGQALCETLASEGHGDIPPNEVFLYYRLCDGPWLYDEEQSTSELCCTSGNYHSC		15_Can_bor	TSA: Cancer borealis DS01-Cborealis_contig_14147 transcribed RNA sequence	40.4	0.8	0.11	0.26	GEFB01014317.1	MSVTDTGLVEAAFPHEHFSGCDAKYECKAFCKKKWDEIVGGGNYQLLCNNLNIEGYSDFGPHKVHGYRSLCNEPLMYDGLESEQYLCCTKGVYTPC
TSA: Atelura formicaria s1331_L_1325_0_a_91_7_l_745 transcribed RNA sequence	35.8	0.85	4.7	0.29	GAYJ02037134.1	MTNYTELTEDPMIYQNTSINVTCDLTGQTDCKNHCISLIKDVMQTTHVLLCDYLKNQNKGVNAGLFSSQCGGNWFFTGLACQHVVCCKEGKPVPC		16_Can_bor	TSA: Cancer borealis DS01-Cborealis_contig_35149 transcribed RNA sequence	167	0.87	5e-50	0.56	GEFB01035562.1	MEIMVLELPEVEITDCQNHNQCRNRCIKEINEMTNEMDLWSLVEAQNDTVGQYFCKELFQHGLYWIHNSYIHGYYEMCGGPWEYTGIDSQQMLCCTNSEQVHCVTK
TSA: Atelura formicaria s1332_L_1325_1_a_68_7_l_634 transcribed RNA sequence	35.8	0.85	4.2	0.29	GAYJ02037145.1	MTNYTELTEDPMIYQNTSINVTCDLTGQTDCKNHCISLIKDVMQTTHVLLCDYLKNQNKGVNAGLFSSQCGGNWFFTGLACQHVVCCKEGKPVPC		17_Car_mae	TSA: Carcinus maenas comp40306_c0_seq1 transcribed RNA sequence	172	0.86	3e-52	0.61	GBXE01027043.1	MEIMVLELPEVAINDCNSHNQCKNRCINEINTMTNDMDLWSNVEGDTVGQYFCQELFQHGLFWIHNSYIHGYYEMCGGPWEYTGVDSQQQLCCSNSEHVHCITK
TSA: Atelura formicaria s1333_L_1325_2_a_68_9_l_679 transcribed RNA sequence	35.8	0.85	3.8	0.29	GAYJ02037156.1	MTNYTELTEDPMIYQNTSINVTCDLTGQTDCKNHCISLIKDVMQTTHVLLCDYLKNQNKGVNAGLFSSQCGGNWFFTGLACQHVVCCKEGKPVPC		18_Car_mae	TSA: Carcinus maenas comp49194_c0_seq1 transcribed RNA sequence	166	0.87	4e-50	0.58	GBXE01034993.1	MFTVATAEHLLGVEAGVLPGAAAYLVVSMHVGVVDPEEAVLEEFVAEVLPNGGVPNRRPQVHLVSHGADFISAGVLALVMAVTVVDGELRQLQHHDFHMPGRHKGRTSAPSIFRLC
TSA: Blaberus atropos C194829_a_4_0_l_486 transcribed RNA sequence	34.7	0.8	8.9	0.24	GAYD02032534.1	MMNINCTDPKAKEDCKKMCVSLASASNKQAPQLLCEAMKTHVDNMKPSIFYKVCDITKWEYSGLTSTIPICCHEGAPKPC		19_Car_mae	TSA: Carcinus maenas comp80864_c0_seq1 transcribed RNA sequence	119	0.88	7e-31	0.4	GBXE01079656.1	MMVHEAPEVNIDSCEAANQCKTKCQTELNEVGFEGDLWYLMEDGYTVGQHICTELANRFIFYVIGHKVYGYYEVCGGAWQYSGVESATKLCCNGGQQSHCINK
TSA: Bombus terrestris a33950.bterqhead mRNA sequence	37.4	0.83	1.1	0.26	JL730262.1	EEGGCKCAVFSRQISKPIIERALLYNVTCDSEGQEKCQQLCVALAESARDQAPQMICEKLNTHVENLHVAVYAKVCDATSWKFTGLKAADPICCHEGKSTAC		20_Car_mae	TSA: Carcinus maenas comp82525_c0_seq1 transcribed RNA sequence	60.1	0.8	2e-08	0.3	GBXE01084640.1	MNGGNLVDKTTTGSSVGEKLCYDLAKEHILNFGPYKIHGYRSLCQEPLQYDGLESTQPLCCTNGVQTQC
TSA: Callinectes sapidus C_sapidus_gill_comp40418_c0_seq1 transcribed RNA sequence	119	0.84	2e-31	0.42	GEID01035390.1	MMVHEAPEVPISSCDDVNLCKQKCVTELNEISFDGDLWHMLDDGYTVGQHVCTELADRFIFFVIGHKVYGYYEVCGGAWQYSGVASTTKLCCNGGQHSHCI		21_Car_mae	TSA: Carcinus maenas comp89501_c2_seq4 transcribed RNA sequence	58.5	0.76	3e-08	0.31	GBXE01134766.1	CHCGAFATVWDSEEEVLPFPPSHIEDCSNNNACASRCTNEWELLTNDGDLCTVTSDGTRVGQMMCEFLANKDVHFSTAHTVYLYHRTCDGPWMFDGQISKQDLKCKNG
TSA: Callinectes sapidus C_sapidus_gill_comp53533_c0_seq1 transcribed RNA sequence	66.6	0.82	5e-11	0.33	GEID01060835.1	MRNGDLNSTSATPGETVGQGLCNKLAKKGLKNFGAYKVHGYRSLCQQSLQYDGLVSEQELCCKEGKHAECLGD		22_Cel_pug	TSA: Celuca pugilator contig01234.Cepueabl mRNA sequence	48.9	0.84	8e-05	0.27	JO477090.1	MGGGDLEAATPEGISVGQLFCNNIVGNGLSDFGPHKVYGYSSICHGPLLYDDRVSQQHLCCTNGLYKPC
TSA: Calopteryx splendens C52300_a_58_0_l_786 transcribed RNA sequence	47	0.85	0.0005	0.28	GAYM02013133.1	MYLKEDGQVEGCEGADAQKACSDLCVSSIGLATDHGNLDFVRPDGKSVGDLACSLLQRDITNGEVAAFSKLCDGEWTFAKASTPEHLCCSGGRSVVC		23_Ceu_sp.	TSA: Ceuthophilus sp. AD-2013 C232240_a_39_0_l_692 transcribed RNA sequence	59.3	0.82	2e-08	0.33	GAUX02032063.1	CQCAAFFSSDITDDRKVYNIPDSNIADCSQAATCQDSCSNTFIALTNNGDLSHITSKGISVAELSCKSYSQDIDDGQLGAYYRTCGSEWQYIRGANGKVCCKNNEPVQC
TSA: Cancer borealis DS01-Cborealis_contig_14147 transcribed RNA sequence	40.4	0.8	0.11	0.26	GEFB01014317.1	MSVTDTGLVEAAFPHEHFSGCDAKYECKAFCKKKWDEIVGGGNYQLLCNNLNIEGYSDFGPHKVHGYRSLCNEPLMYDGLESEQYLCCTKGVYTPC		24_Ceu_sp.	TSA: Ceuthophilus sp. AD-2013 s3688_L_4224_1_a_14_1_l_522 transcribed RNA sequence	51.6	0.79	8e-06	0.3	GAUX02050109.1	MVYTVPETNLENCDNPEPCRQSCEQTFRKLTKNGNLNHITSKGITIAQLSCKIYGKDIKNGVLAAHYKACGGEWTVAVKMNKSLCCKKGEFV
TSA: Cancer borealis DS01-Cborealis_contig_35149 transcribed RNA sequence	167	0.87	5e-50	0.56	GEFB01035562.1	MEIMVLELPEVEITDCQNHNQCRNRCIKEINEMTNEMDLWSLVEAQNDTVGQYFCKELFQHGLYWIHNSYIHGYYEMCGGPWEYTGIDSQQMLCCTNSEQVHCVTK		25_Che_qua	TSA: Cherax quadricarinatus Cherquad_hygd_c17177 mRNA sequence	58.9	0.8	5e-08	0.32	GADE01017176.1	CHCGGFVDVFEGELEVIPFPPEPVETCESGEEECAAFCEEEWNEITGNGDLDTEFEDGVTLGQHICQHLTSEGHENYGPGEVFLYYRLCEGPWQYDGVQTTTLLCCNLGDYVPC
TSA: Carcinus maenas comp40306_c0_seq1 transcribed RNA sequence	172	0.86	3e-52	0.61	GBXE01027043.1	MEIMVLELPEVAINDCNSHNQCKNRCINEINTMTNDMDLWSNVEGDTVGQYFCQELFQHGLFWIHNSYIHGYYEMCGGPWEYTGVDSQQQLCCSNSEHVHCITK		26_Che_qua	TSA: Cherax quadricarinatus Cherquad_hygd_c2790 mRNA sequence	68.6	0.87	2e-11	0.29	GADE01002790.1	MDSCEHFEECELHCSEEFIELTNGGDLDHVTEDGTIIGQVACDTLAAEGYLDVEASEVYMYSSICHGPWLYNGFKSQTPLCCVGGEYEAC
TSA: Carcinus maenas comp49194_c0_seq1 transcribed RNA sequence	166	0.87	4e-50	0.58	GBXE01034993.1	MFTVATAEHLLGVEAGVLPGAAAYLVVSMHVGVVDPEEAVLEEFVAEVLPNGGVPNRRPQVHLVSHGADFISAGVLALVMAVTVVDGELRQLQHHDFHMPGRHKGRTSAPSIFRLC		27_Cor_bol	TSA: Cordulegaster boltonii C79567_a_59_0_l_728 transcribed RNA sequence	44.7	0.82	0.003	0.25	GAYO02017191.1	GKCSCAVFLRDGTTNHPVPNSRIFAAEDKDIESCGAEGKTACTNLCHDTIDKLTDGGKLDHKNKEGKTIAEISCSKLARNLVNGEVASFVKVCDSQWEYTHGTTPKHLCCTDNHPVSC
TSA: Carcinus maenas comp80864_c0_seq1 transcribed RNA sequence	119	0.88	7e-31	0.4	GBXE01079656.1	MMVHEAPEVNIDSCEAANQCKTKCQTELNEVGFEGDLWYLMEDGYTVGQHICTELANRFIFYVIGHKVYGYYEVCGGAWQYSGVESATKLCCNGGQQSHCINK		28_Cos_kun	TSA: Cosmioperla kuna C132048_a_69_0_l_1821 transcribed RNA sequence	43.1	0.8	0.017	0.25	GAYL02011103.1	CLCAGFFKEHLEEEHKIFPAPNIQIAGCDDAHKTECKEKCRGFFSKATGDGDVGHITSKGTTLSEFSCDKLGKDLPDGQLACYWKACGGNWEWIQDTKAKTCCKGGHSIAC
TSA: Carcinus maenas comp82525_c0_seq1 transcribed RNA sequence	60.1	0.8	2e-08	0.3	GBXE01084640.1	MNGGNLVDKTTTGSSVGEKLCYDLAKEHILNFGPYKIHGYRSLCQEPLQYDGLESTQPLCCTNGVQTQC		29_Ena_hag	TSA: Enallagma hageni contig05867 mRNA sequence	52.4	0.82	7e-06	0.28	GAEQ01001510.1	MYIKEDGHVDSCEGADMHKACSDMCIQSIGLDTDDGNLDHVRPDGKTVGELACSLLNKDVHNGEVAAFSKLCDGNWEFSKASTPQYICCHDGHYSSC
TSA: Carcinus maenas comp89501_c2_seq1 transcribed RNA sequence	55.5	0.73	9e-07	0.31	GBXE01134763.1	CHCGAFATVWDSEEEVLPFPPSHIEDCSNNNACASRCTNEWELLTNDGDLCTVTSDGTRVGQMMCEFLANKDVHFSTAHTVYLYHRTCDGPWMFDGQISKQDL		30_Eri_sin	TSA: Eriocheir sinensis Unigene515_B4_Live transcribed RNA sequence	61.2	0.83	9e-09	0.3	GEFT01005277.1	MCECSLFLSEGEWGQEITPIAPPSPVPSCIGGYITCRRECAQQFSEWHGDLTQSVTPSVTAGELLCRRLAGQGLPHLPPSQVHLYMSVCGGPWQYTEVVLRDPLCCSAGSHSPCTA
TSA: Carcinus maenas comp89501_c2_seq17 transcribed RNA sequence	55.1	0.73	1e-06	0.31	GBXE01134779.1	CHCGAFATVWDSEEEVLPFPPSHIEDCSNNNACASRCTNEWELLTNDGDLCTVTSDGTRVGQMMCEFLANKDVHFSTAHTVYLYHRTCDGPWMFDGQISKQDL		31_Eri_sin	TSA: Eriocheir sinensis Unigene83675_JingChaoZuZhi2 mRNA sequence	57.4	0.84	2e-08	0.3	JR765659.1	EDSEHCHCGVFATEHEGLVELDEFPHEHVADCSKVLECKTVCQNAWNTVVGGGDLDAVTSGGITVGQRFCDNLEADGILNFGPNKVHGYSSICHGPLLYDNLESNQDLCCKGGNYEAC
TSA: Carcinus maenas comp89501_c2_seq20 transcribed RNA sequence	58.2	0.76	7e-08	0.31	GBXE01134782.1	CHCGAFATVWDSEEEVLPFPPSHIEDCSNNNACASRCTNEWELLTNDGDLCTVTSDGTRVGQMMCEFLANKDVHFSTAHTVYLYHRTCDGPWMFDGQISKQDLKCKNG		32_Ext_tia	TSA: Extatosoma tiaratum comp40033_c0_seq1 transcribed RNA sequence	42	0.84	0.026	0.26	GAWG01013094.1	AQGRFPAGAAHGRRTRKPSVDPFSTTNFGKYGRLKSFYCSLKNCTQQYWSIRLFSLCHHEACLVASCLAHSITNHLPGGNTGYNWILYICYRLFFEGTTLTVTIFF
TSA: Carcinus maenas comp89501_c2_seq23 transcribed RNA sequence	55.1	0.73	1e-06	0.31	GBXE01134785.1	CHCGAFATVWDSEEEVLPFPPSHIEDCSNNNACASRCTNEWELLTNDGDLCTVTSDGTRVGQMMCEFLANKDVHFSTAHTVYLYHRTCDGPWMFDGQISKQDL		33_Ext_tia	TSA: Extatosoma tiaratum comp40033_c0_seq2 transcribed RNA sequence	43.9	0.86	0.006	0.26	GAWG01013095.1	AQGRFPAGAAHGRRTRKPSVDPFSTTNFGKYGRLKSFYCSLKNCTQQYWSIRLFSLCHHEACLVASCLAHSITNHLPGGNTGYNWILYICYRLFFEGTTLTVTIFFTAD
TSA: Carcinus maenas comp89501_c2_seq26 transcribed RNA sequence	55.5	0.73	9e-07	0.31	GBXE01134788.1	CHCGAFATVWDSEEEVLPFPPSHIEDCSNNNACASRCTNEWELLTNDGDLCTVTSDGTRVGQMMCEFLANKDVHFSTAHTVYLYHRTCDGPWMFDGQISKQDL		34_Glu_dor	TSA: Gluvia dorsalis dmp087a_Solifuge_2010_rep_c261 transcribed RNA sequence	42	0.84	0.032	0.25	GDAP01000185.1	AGSCECAGFLKYNRENDHRFIVVDSRKRITPSQFDLQEVDCSSPKANEACKEFCYQEYFRITNGGDLNTIVEDQEHREVGQILCDYLQRDVFGDRVAVYSKACNNNYVYTGLESRQQLCCAEDIYFECPSE
TSA: Carcinus maenas comp89501_c2_seq3 transcribed RNA sequence	38.1	0.46	0.52	0.37	GBXE01134765.1	LTNDGDLCTVTSDGTRVGQMMCEFLANKDVHFSTAHTVYLYHRTCDGPWMFDGQISKQDLKCKNG		35_Gry_sp.	TSA: Gryllotalpa sp. AD-2013 C135892_a_30_0_l_1476 transcribed RNA sequence	44.3	0.87	0.006	0.31	GAWZ02013780.1	MCSALAQVAQVKAPEMLCEAFKGNVHNLKPSLFSRVCEDTAWEYTGLTSSQGICCNAGQPTDCTGE
TSA: Carcinus maenas comp89501_c2_seq4 transcribed RNA sequence	58.5	0.76	3e-08	0.31	GBXE01134766.1	CHCGAFATVWDSEEEVLPFPPSHIEDCSNNNACASRCTNEWELLTNDGDLCTVTSDGTRVGQMMCEFLANKDVHFSTAHTVYLYHRTCDGPWMFDGQISKQDLKCKNG		36_Hom_ame	TSA: Homarus americanus DS01-Homarus1_Transcript_39615 transcribed RNA sequence	119	0.87	3e-31	0.42	GEBG01046117.1	MVYEEPEIPIDSCDANGALQCKTTCADNLDTLSDNGNLWKLMDSGLTIGQDICSELADHFTFFLYNHKVYGYFEVCGGAWQYAGIESQQKLCCEGGKQHHCI
TSA: Celuca pugilator contig01234.Cepueabl mRNA sequence	48.9	0.84	8e-05	0.27	JO477090.1	MGGGDLEAATPEGISVGQLFCNNIVGNGLSDFGPHKVYGYSSICHGPLLYDDRVSQQHLCCTNGLYKPC		37_Leu_sp.	TSA: Leuctra sp. AD-2013 C91283_a_11_0_l_842 transcribed RNA sequence	53.5	0.87	3e-06	0.31	GAUF02016421.1	MLPRTVAELVVASQLAVGDVFYELVAAELGHRGPLGGAVKEVAVVGHAVECCVTLVPARRLLRVVAAGHLHVRCAVDGVRFVHVAVEEARAVARVAVGAG
TSA: Ceuthophilus sp. AD-2013 C232240_a_39_0_l_692 transcribed RNA sequence	59.3	0.82	2e-08	0.33	GAUX02032063.1	CQCAAFFSSDITDDRKVYNIPDSNIADCSQAATCQDSCSNTFIALTNNGDLSHITSKGISVAELSCKSYSQDIDDGQLGAYYRTCGSEWQYIRGANGKVCCKNNEPVQC		38_Leu_sp.	TSA: Leuctra sp. AD-2013 s6451_L_12709_0_a_56_4_l_987 transcribed RNA sequence	45.8	0.87	0.001	0.28	GAUF02024688.1	YASGEECQCAAFFKHEVDDAHKLHAVPNAPLTGCDQTQALFCKFQCGTAYTKLTNKGDLGHVTSKGTTVAELACALHKGDVTNAQPAAYYKLCAEDWQHVGDTLGVICCKAGKQVAC
TSA: Ceuthophilus sp. AD-2013 s3688_L_4224_1_a_14_1_l_522 transcribed RNA sequence	51.6	0.79	8e-06	0.3	GAUX02050109.1	MVYTVPETNLENCDNPEPCRQSCEQTFRKLTKNGNLNHITSKGITIAQLSCKIYGKDIKNGVLAAHYKACGGEWTVAVKMNKSLCCKKGEFV		39_Lit_van	TSA: Litopenaeus vannamei c19149_g1_i1 transcribed RNA sequence	186	0.88	1e-58	0.64	GETD01012667.1	MVYELPEVDITDCENHSQCKNRCTKEFNEMTNEMDLWSTVNGETVGQFICQNLYGNFVMFIHNSYVHAYYEVCGGPWEYAGLDSQQMLCCSLGQHEHCISR
TSA: Cherax quadricarinatus Cherquad_hygd_c17177 mRNA sequence	58.9	0.8	5e-08	0.32	GADE01017176.1	CHCGGFVDVFEGELEVIPFPPEPVETCESGEEECAAFCEEEWNEITGNGDLDTEFEDGVTLGQHICQHLTSEGHENYGPGEVFLYYRLCEGPWQYDGVQTTTLLCCNLGDYVPC		40_Lit_van	TSA: Litopenaeus vannamei c32953_g1_i2 transcribed RNA sequence	71.6	0.76	9e-14	0.33	GETD01025707.1	SVVAAQGLLARLAVEYPGSLADVVVGVDVVRRKVRVSVRRHGPARLLADRHAVVHHEIQVSVGRELVPLRCAKYCTQLLVIAVVRVDGREAVDLILAVGRGDEGAAVA
TSA: Cherax quadricarinatus Cherquad_hygd_c2790 mRNA sequence	68.6	0.87	2e-11	0.29	GADE01002790.1	MDSCEHFEECELHCSEEFIELTNGGDLDHVTEDGTIIGQVACDTLAAEGYLDVEASEVYMYSSICHGPWLYNGFKSQTPLCCVGGEYEAC		41_Lit_van	TSA: Litopenaeus vannamei c32953_g1_i3 transcribed RNA sequence	67.8	0.76	2e-12	0.34	GETD01025708.1	SVVAAQGLLARLAVEYPGSLADVVVGVDVVRRKVRVSVRRHGPARLLADRHAVVHHEIQVSVGRELVPLRCAKYCTQLLVIAVVRVDGREAVDLILAVGRGDEGART
TSA: Cordulegaster boltonii C79567_a_59_0_l_728 transcribed RNA sequence	44.7	0.82	0.003	0.25	GAYO02017191.1	GKCSCAVFLRDGTTNHPVPNSRIFAAEDKDIESCGAEGKTACTNLCHDTIDKLTDGGKLDHKNKEGKTIAEISCSKLARNLVNGEVASFVKVCDSQWEYTHGTTPKHLCCTDNHPVSC		42_Lit_van	TSA: Litopenaeus vannamei c34813_g1_i1 transcribed RNA sequence	72.8	0.8	6e-14	0.36	GETD01028281.1	MLYELPPVEVHSCDQNNPCQARCFEEFEMLSGGGDLDFVTSTNATVGEVLCEAAGVAVDGEYVYAYSELCDGPWEWTGDVTQQPLCCTDAAEYVPC
TSA: Cosmioperla kuna C132048_a_69_0_l_1821 transcribed RNA sequence	43.1	0.8	0.017	0.25	GAYL02011103.1	CLCAGFFKEHLEEEHKIFPAPNIQIAGCDDAHKTECKEKCRGFFSKATGDGDVGHITSKGTTLSEFSCDKLGKDLPDGQLACYWKACGGNWEWIQDTKAKTCCKGGHSIAC		43_Lit_van	TSA: Litopenaeus vannamei c34813_g2_i1 transcribed RNA sequence	75.5	0.82	1e-14	0.34	GETD01028282.1	MLYELPPLDMGSCDQNHKCQNRCFKEFEELSGGGDLNFITSDGVTPVGQILCTAVGEPVQNEYVYAYSEICDGPWEWTGDQTMQPLCCSQDQQ
TSA: Enallagma hageni contig05867 mRNA sequence	52.4	0.82	7e-06	0.28	GAEQ01001510.1	MYIKEDGHVDSCEGADMHKACSDMCIQSIGLDTDDGNLDHVRPDGKTVGELACSLLNKDVHNGEVAAFSKLCDGNWEFSKASTPQYICCHDGHYSSC		44_Lit_van	TSA: Litopenaeus vannamei c35225_g1_i1 transcribed RNA sequence	110	0.84	7e-29	0.42	GETD01028893.1	QEPWCNCAAFVSYEHSEIKVYQGERINLSHCDYTNRCQEECVTQLRNLTNSGDLFFDAGGQTVGQHICNNLQDIGFVVMQNKYVYGYFEVCGGAWQYADLMSQQKLCCSMGEHKHCI
TSA: Eriocheir sinensis CL2281.Contig8_B4_Live transcribed RNA sequence	57.4	0.84	1e-07	0.3	GEFT01004098.1	EDSEHCHCGVFATEHEGLVELDEFPHEHVADCSKVLECKTVCQNAWNTVVGGGDLDAVTSGGITVGQRFCDNLEADGILNFGPNKVHGYSSICHGPLLYDNLESNQDLCCKGGNYEAC		45_Lit_van	TSA: Litopenaeus vannamei c37363_g1_i1 transcribed RNA sequence	109	0.84	6e-28	0.43	GETD01032230.1	MVYNSHETTINDCVNDVIVCRNYCTNYFGTTTNNGDLWFYTSGNTVGGHLCDYVFKNDLMPFLMHKTVHGYYQVCGGAWRYGEVSSSEALCCELGEQTHC
TSA: Eriocheir sinensis comp285919_c0_seq1 transcribed RNA sequence	73.9	0.82	2e-14	0.33	GBZW01024041.1	MGGCDQNHKCQNRCFKEFEELSGGGDLNFITSDGVTPVGQILCTAVGEPVQNEYVYAYSEICDGPWEWTGDQTMQPLCCSQDQQ		46_Lit_van	TSA: Litopenaeus vannamei c38650_g1_i1 transcribed RNA sequence	101	0.87	2e-24	0.39	GETD01034406.1	MVNYETSIIMVYKFPEIDVGSCTDDLACSNECRKAINNDAPGIDLWAPDGHGHNLGDHVCDFLYNTEHIPFIFNKIVHGYFRTCGGPWRYTEQDSIDMLCCDLGVHDHCTGK
TSA: Eriocheir sinensis comp55192_c0_seq1 transcribed RNA sequence	57.4	0.84	1e-07	0.3	GBZW01026656.1	EDSEHCHCGVFATEHEGLVELDEFPHEHVADCSKVLECKTVCQNAWNTVVGGGDLDAVTSGGITVGQRFCDNLEADGILNFGPNKVHGYSSICHGPLLYDNLESNQDLCCKGGNYEAC		47_Lit_van	TSA: Litopenaeus vannamei c39468_g1_i1 transcribed RNA sequence	77.4	0.84	7e-16	0.35	GETD01035951.1	MGGCDQNHKCQNRCFKEFEELSGGGDLNFITSDGVTPVGQILCTASGKPVHNEYVYAYSELCDGPWEWTGDQTMQPLCCTDAAEYVPC
TSA: Eriocheir sinensis Unigene3757_All.Ersiasgt mRNA sequence	57.4	0.84	1e-07	0.3	KA663335.1	EDSEHCHCGVFATEHEGLVELDEFPHEHVADCSKVLECKTVCQNAWNTVVGGGDLDAVTSGGITVGQRFCDNLEADGILNFGPNKVHGYSSICHGPLLYDNLESNQDLCCKGGNYEAC		48_Lit_van	TSA: Litopenaeus vannamei c39468_g1_i4 transcribed RNA sequence	75.1	0.84	3e-15	0.32	GETD01035957.1	MGGCDQNHKCQNRCFKEFEELSGGGDLNFITSDGVTPVGQILCTAVGEPVQNEYVYAYSEICDGPWEWTGDQTMQPLCCSQDQQ
TSA: Eriocheir sinensis Unigene515_B4_Live transcribed RNA sequence	61.2	0.83	9e-09	0.3	GEFT01005277.1	MCECSLFLSEGEWGQEITPIAPPSPVPSCIGGYITCRRECAQQFSEWHGDLTQSVTPSVTAGELLCRRLAGQGLPHLPPSQVHLYMSVCGGPWQYTEVVLRDPLCCSAGSHSPCTA		49_Lit_van	TSA: Litopenaeus vannamei mRNA sequence	116	0.88	6e-31	0.47	JP421757.1	MVDSDPMLYMVYDLGEAFIEACSEHDRCKNRCYDKIRAATNEMDLWSHDDSGFTIGSNICQYLFSSYNVDQFNNKYVHGYYQVCGGPWEYTFQDSQQMLCCNMGIHEHCITR
TSA: Eriocheir sinensis Unigene83675_JingChaoZuZhi2 mRNA sequence	57.4	0.84	2e-08	0.3	JR765659.1	EDSEHCHCGVFATEHEGLVELDEFPHEHVADCSKVLECKTVCQNAWNTVVGGGDLDAVTSGGITVGQRFCDNLEADGILNFGPNKVHGYSSICHGPLLYDNLESNQDLCCKGGNYEAC		50_Lit_van	TSA: Litopenaeus vannamei mRNA sequence	68.6	0.75	1e-12	0.33	JP416408.1	SVVAAQGLLARLAVEYPGSLADVVVGVDVVRRKVRVSVRRHGPARLLADRHAVVHHEIQVSVGRELVPLRCAKYCTQLLVIAVVRVDGREAVDLILAVGRGDEGAA
TSA: Eriocheir sinensis Unigene83994_JingChaoZuZhi2 mRNA sequence	73.2	0.59	2e-14	0.39	JR765978.1	MLLLSAVAAEVGGGGDISVLPSTATHLEVAVDLVVRDVEDVVVGEGRAHLLAHSEPGVRHVPEVPAEAKLVHLGDATVLA		51_Mei_cun	TSA: Meinertellus cundinamarcensis C262743_a_34_0_l_748 transcribed RNA sequence	39.3	0.82	0.26	0.27	GAUG02033131.1	CECGVFLETSLPPATPLISAAPDGNFVCDDQSKTVCKKSCIALIKENLPRGQEEVCKYAKNLYNEKPSVYYKTCGGPWETMDMVSKEAMCCSEGLPQTCAT
TSA: Euphrynichus bacillifer dmp101_2011-01-05_rep_c1420 transcribed RNA sequence	37	0.41	1.6	0.38	GDAJ01001131.1	EGYTVGDVLCDKADSVKGDVRNVFVHIYSRLCGKRWRKTEYRLPKMLCCVDGLYEEC		52_Neo_awa	TSA: Neomysis awatschensis My_CDS_02223-1 transcribed RNA sequence	59.7	0.84	3e-09	0.35	GDFV01002291.1	QAATCRCGGFVTTPTGEKEVYEFVPTEVDGCTDNDLDTCKKYCTKQWDETTGDGNLLYVPEGGDSTFGQTLCDAYQHAIHNHYVYLYAELCDGPWIDTNKVSQQQLCCNRDFVHLPCTS
TSA: Extatosoma tiaratum comp40033_c0_seq1 transcribed RNA sequence	42	0.84	0.026	0.26	GAWG01013094.1	AQGRFPAGAAHGRRTRKPSVDPFSTTNFGKYGRLKSFYCSLKNCTQQYWSIRLFSLCHHEACLVASCLAHSITNHLPGGNTGYNWILYICYRLFFEGTTLTVTIFF		53_Neo_awa	TSA: Neomysis awatschensis My_CDS_02224-1 transcribed RNA sequence	62	0.75	4e-10	0.39	GDFV01002292.1	CRCGGFVTTPTGEKEVYEFVPTEVDGCTDNDFDTCKKYCTRQWDETTGDGNLLYVPDGGDSTFGQTLCDAYQHAIHNHYVYLYAELCDGPWIDTNKVSQQQLCCN
TSA: Extatosoma tiaratum comp40033_c0_seq2 transcribed RNA sequence	43.9	0.86	0.006	0.26	GAWG01013095.1	AQGRFPAGAAHGRRTRKPSVDPFSTTNFGKYGRLKSFYCSLKNCTQQYWSIRLFSLCHHEACLVASCLAHSITNHLPGGNTGYNWILYICYRLFFEGTTLTVTIFFTAD		54_Neo_awa	TSA: Neomysis awatschensis My_CDS_05480-1 transcribed RNA sequence	64.3	0.82	6e-11	0.34	GDFV01005612.1	MMIREFRPIHNDRMTCDDLALCVQACEVEWTFLTNDGDLHSEHNEHSTVGDWLCRGAPDGRFYHNYVYAYAEICNGPWLDTGVKSQQQLCCD
TSA: Formica aquilonia mRNA, contig: comp39156_c1_seq2, mRNA sequence	34.7	0.4	9.7	0.32	LH417442.1	DTVPMLICEKLNTHVNKLKVALYMKSCDLSFWAFTGLESAEPICCHEGKAVTC		55_Neo_awa	TSA: Neomysis awatschensis My_CDS_06180-1 transcribed RNA sequence	63.5	0.78	1e-10	0.38	GDFV01006327.1	EPCRCGAFITVTSGELEIYEFPSAEFATCDHVNNCIKHCHDNWGAATNAGDLNHVTSDGTTVGQMFCTSAQRSIHNQYVYLYSELCGGPWLSSNDVSRQQLCCD
TSA: Gluvia dorsalis dmp087a_Solifuge_2010_rep_c261 transcribed RNA sequence	42	0.84	0.032	0.25	GDAP01000185.1	AGSCECAGFLKYNRENDHRFIVVDSRKRITPSQFDLQEVDCSSPKANEACKEFCYQEYFRITNGGDLNTIVEDQEHREVGQILCDYLQRDVFGDRVAVYSKACNNNYVYTGLESRQQLCCAEDIYFECPSE		56_Neo_awa	TSA: Neomysis awatschensis My_CDS_06181-1 transcribed RNA sequence	63.5	0.78	1e-10	0.37	GDFV01006328.1	EPCRCGAFITVTSGEVEIYEFPSADFATCDHVNNCIKHCHDNWGAATNAGDLNHVTADGTTVGQMFCTSAQRSIHNQYVYLYSELCGGPWLSSNDVSRQQLCCD
TSA: Gluvia dorsalis dmp087a_Solifuge_2010_rep_c4240 transcribed RNA sequence	35.8	0.59	2.8	0.28	GDAP01003356.1	NEACKEFCYQEYFRITNGGDLNTIVEDQEHREVGQILCDYLQRDVFGDRVAVYSKACNNNYVYTGLESRQQLCCAEDIYFEC		57_Neo_awa	TSA: Neomysis awatschensis My_CDS_07409-1 transcribed RNA sequence	68.6	0.8	2e-12	0.31	GDFV01007596.1	MDSCEDLDACVAVCQAESDAYSGNQDLDYELANGYNFGQEMCLGALTHWQPQVFELHVYTYAELCEGPWKWTGQQTPDKLCCAVGQRYIC
TSA: Gryllotalpa sp. AD-2013 C135892_a_30_0_l_1476 transcribed RNA sequence	44.3	0.87	0.006	0.31	GAWZ02013780.1	MCSALAQVAQVKAPEMLCEAFKGNVHNLKPSLFSRVCEDTAWEYTGLTSSQGICCNAGQPTDCTGE		58_Neo_awa	TSA: Neomysis awatschensis My_CDS_08904-1 transcribed RNA sequence	79	0.8	1e-16	0.34	GDFV01009124.1	MADCTEFSKCLTACTKSANEYSNNGDLDNDIGDGYTVGMDLCGSAHDMTHSEIYQEAVHVYANICNGPWDYTGVTMKQRLCCTGGHYFEC
TSA: Homarus americanus DS01-Homarus1_Transcript_14531 transcribed RNA sequence	49.3	0.58	5e-05	0.35	GEBG01018083.1	CEEHEQCKHHCYNEFSELSGHGNLDHISSDGVTTVGQVLCYTLRFPVSGEYVFAYSRVCEGPWEWTEGQSQQRLCCDLNQ		59_Neo_awa	TSA: Neomysis awatschensis My_CDS_10166-1 transcribed RNA sequence	56.2	0.87	8e-08	0.32	GDFV01010447.1	MIKQFGPDNSTIDPATLCDNDGLCHGACMDIWQAEAHHGDLNAAYADPAYDTVGDWLCDGEEEPQMFNQLVYVYYRVCSGPWLYLNKHSQQLLCCDMNGKYVEC
TSA: Homarus americanus DS01-Homarus1_Transcript_39615 transcribed RNA sequence	119	0.87	3e-31	0.42	GEBG01046117.1	MVYEEPEIPIDSCDANGALQCKTTCADNLDTLSDNGNLWKLMDSGLTIGQDICSELADHFTFFLYNHKVYGYFEVCGGAWQYAGIESQQKLCCEGGKQHHCI		60_Neo_awa	TSA: Neomysis awatschensis My_CDS_11450-1 transcribed RNA sequence	57.8	0.8	2e-08	0.25	GDFV01011770.1	METCEDLDACVEICATESEAYSGGQDLDTELENGYNLGQELCLGALMRFEAFIFRKTIYTYANICDGPWKWTQQQTTSELCCNIGERYDC
TSA: Leuctra sp. AD-2013 C91283_a_11_0_l_842 transcribed RNA sequence	53.5	0.87	3e-06	0.31	GAUF02016421.1	MLPRTVAELVVASQLAVGDVFYELVAAELGHRGPLGGAVKEVAVVGHAVECCVTLVPARRLLRVVAAGHLHVRCAVDGVRFVHVAVEEARAVARVAVGAG		61_Neo_awa	TSA: Neomysis awatschensis My_CDS_11697-1 transcribed RNA sequence	52.4	0.87	2e-06	0.24	GDFV01012022.1	MMDECNKYCYDKAVADTNNGDMYYELENGYNVGQMLCLYSLRHFYNYVSDEPLYVYSRACSNPELYTGFTFQQNLCCGEGRFLPC
TSA: Leuctra sp. AD-2013 s6451_L_12709_0_a_56_4_l_987 transcribed RNA sequence	45.8	0.87	0.001	0.28	GAUF02024688.1	YASGEECQCAAFFKHEVDDAHKLHAVPNAPLTGCDQTQALFCKFQCGTAYTKLTNKGDLGHVTSKGTTVAELACALHKGDVTNAQPAAYYKLCAEDWQHVGDTLGVICCKAGKQVAC		62_Neo_awa	TSA: Neomysis awatschensis My_CDS_13449-1 transcribed RNA sequence	63.9	0.89	9e-11	0.34	GDFV01013823.1	MIREFRPIQNDKMTCDDSEMCVDTCFDEWNQMTNGGDLHSAHNENNSVGDWLCKGAPEGRPYHNYVYAYAELCNGPWLNTEGKSQQQLCCDKDMNNYIPCPSK
TSA: Litopenaeus vannamei c11293_g1_i1 transcribed RNA sequence	71.6	0.76	3e-13	0.33	GETD01007445.1	SVVAAQGLLARLAVEYPGSLADVVVGVDVVRRKVRVSVRRHGPARLLADRHAVVHHEIQVSVGRELVPLRCAKYCTQLLVIAVVRVDGREAVDLILAVGRGDEGAAVA		63_Neo_awa	TSA: Neomysis awatschensis My_CDS_13450-1 transcribed RNA sequence	61.2	0.89	8e-10	0.33	GDFV01013824.1	MIREFRPIQNDKMTCDDSEMCVDACFDEWNQLTNGGDLHSAHNENNSVGDWLCKGAPEGRPYHNYVYAYAELCNGPWLNTEGKSQQQLCCDKDMNNYIPCPSK
TSA: Litopenaeus vannamei c18959_g1_i1 transcribed RNA sequence	84.3	0.48	3e-19	0.54	GETD01012533.1	DLWHVQENGLTVGQYICTYLADHFFFWMSNHKVYGYYEVCGGAWEYAGVESQQMLCCDGGKHEHCIAK		64_Neo_awa	TSA: Neomysis awatschensis My_CDS_14540-1 transcribed RNA sequence	60.5	0.79	2e-09	0.34	GDFV01014945.1	MDCTHEKTCEKRCYDEFDVLTDGGDLFKVSSDGVRTVGQVVCEGLKRDIMNEFVYIYSELCGANWHYTYGVSLQPLCC
TSA: Litopenaeus vannamei c19149_g1_i1 transcribed RNA sequence	186	0.88	1e-58	0.64	GETD01012667.1	MVYELPEVDITDCENHSQCKNRCTKEFNEMTNEMDLWSTVNGETVGQFICQNLYGNFVMFIHNSYVHAYYEVCGGPWEYAGLDSQQMLCCSLGQHEHCISR		65_Neo_awa	TSA: Neomysis awatschensis My_CDS_14541-1 transcribed RNA sequence	68.6	0.87	1e-12	0.35	GDFV01014946.1	MVYELPGIEMDCTHEKTCEKRCYDEFDVLTDGGDLFKVSSDGVRTVGQVVCEGLKRDIMNEFVYIYSELCGANWHYTYGVSLQPLCCKDGQHMEC
TSA: Litopenaeus vannamei c32953_g1_i1 transcribed RNA sequence	71.6	0.76	1e-13	0.33	GETD01025706.1	SVVAAQGLLARLAVEYPGSLADVVVGVDVVRRKVRVSVRRHGPARLLADRHAVVHHEIQVSVGRELVPLRCAKYCTQLLVIAVVRVDGREAVDLILAVGRGDEGAAVA		66_Neo_awa	TSA: Neomysis awatschensis My_CDS_14542-1 transcribed RNA sequence	63.9	0.8	7e-11	0.36	GDFV01014947.1	MIYELPPVEMDCALEGDCSTRCYNDFDTLTDGGDLFKISSDGVRTVGQVACDGLNQEIADQFIYIYSELCGTNWVYTEGQSMQPLCCTNGEHVAC
TSA: Litopenaeus vannamei c32953_g1_i2 transcribed RNA sequence	71.6	0.76	9e-14	0.33	GETD01025707.1	SVVAAQGLLARLAVEYPGSLADVVVGVDVVRRKVRVSVRRHGPARLLADRHAVVHHEIQVSVGRELVPLRCAKYCTQLLVIAVVRVDGREAVDLILAVGRGDEGAAVA		67_Neo_awa	TSA: Neomysis awatschensis My_CDS_14543-1 transcribed RNA sequence	68.2	0.87	2e-12	0.34	GDFV01014948.1	MVYELPGIEMDCTHGKSCDKRCYDEFDVLTDGGDLFKVSSDGVNTVGQIVCNSLTKDIMNEFIYIYSELCGANWIYTNGMSLQPLCCQNGQHIEC
TSA: Litopenaeus vannamei c32953_g1_i3 transcribed RNA sequence	67.8	0.76	2e-12	0.34	GETD01025708.1	SVVAAQGLLARLAVEYPGSLADVVVGVDVVRRKVRVSVRRHGPARLLADRHAVVHHEIQVSVGRELVPLRCAKYCTQLLVIAVVRVDGREAVDLILAVGRGDEGART		68_Neo_awa	TSA: Neomysis awatschensis My_CDS_14544-1 transcribed RNA sequence	66.6	0.87	7e-12	0.34	GDFV01014949.1	MVYELPGIEMDCTHGKSCDKRCYDEFDVLTDGGDLFKVSSDGVNTVGQIVCNSLTKDIMNEFIYIYSELCGANWIYTDGMSLQPLCCKDGQHMEC
TSA: Litopenaeus vannamei c32953_g1_i4 transcribed RNA sequence	52	0.62	1e-06	0.36	GETD01025709.1	SVVAAQGLLARLAVEYPGSLADVVVGVDVVRRKVRVSVRRHGPARLLADRHAVVHHEIQVSVGRELVPLRCAKYCTQLLVIAVVRCSPL		69_Neo_awa	TSA: Neomysis awatschensis My_CDS_21147-1 transcribed RNA sequence	65.9	0.8	1e-11	0.3	GDFV01021706.1	METCDDLDACVDICTSESDAYSAGSLETELENGYNFGQELCLGALTRFNAFIFEKDVHTYANICDGPWKWTQQVAAEKLCCNVGERYDC
TSA: Litopenaeus vannamei c34706_g1_i1 transcribed RNA sequence	56.6	0.42	1e-08	0.45	GETD01028126.1	LASGEPAWCTCAPFVSFEHSEIMVYNSHETTINDCVNDVNACRNYCKNYFGTSTNNGDLW		70_Neo_awa	TSA: Neomysis awatschensis My_CDS_21148-1 transcribed RNA sequence	65.9	0.8	2e-11	0.3	GDFV01021707.1	TIVSFTNVAAEFLSSYLLSPFPGSVTDVSVGVDIFFKDKSIETSKSTQTKFLTEIVSIFQFGFKTSSGVSVRLRSTDINTGIKIFTSLHGDRGEAVDLILLVSIVHEEPASA
TSA: Litopenaeus vannamei c34706_g1_i2 transcribed RNA sequence	55.1	0.41	9e-08	0.47	GETD01028127.1	SGEPAWCTCAPFVSFEHSEIMVYNSHETTINDCVNDVNACRNYCKNYFGTSTNNGDLW		71_Oru_abi	TSA: Orussus abietinus C71441_a_41_0_l_630 transcribed RNA sequence	48.9	0.87	9e-05	0.26	GAUJ02011751.1	VINAEERGTCSCAAFSSETDTEPIIEQELRLNVECNQKGSEQCQHLCIALAESAKEKVPCLICEKINKHVENMKVALFSKSCGSPSWKFTGIKSSDMICCHEGEVAVC
TSA: Litopenaeus vannamei c34813_g1_i1 transcribed RNA sequence	72.8	0.8	6e-14	0.36	GETD01028281.1	MLYELPPVEVHSCDQNNPCQARCFEEFEMLSGGGDLDFVTSTNATVGEVLCEAAGVAVDGEYVYAYSELCDGPWEWTGDVTQQPLCCTDAAEYVPC		72_Osm_cor	TSA: Osmia cornuta osmia_antenne_contig_35658_1 transcribed RNA sequence	38.5	0.83	0.3	0.25	GAGH01032296.1	EEGGCECAVFPAGSSDSIIERPLQYNVTCNSEGEAKCQLLCVALAQSGRDKAPQMICEKVNAHVENLQVAVYSKICNAINWKFTGLKNSDPICCHEGKPIPC
TSA: Litopenaeus vannamei c34813_g2_i1 transcribed RNA sequence	75.5	0.82	1e-14	0.34	GETD01028282.1	MLYELPPLDMGSCDQNHKCQNRCFKEFEELSGGGDLNFITSDGVTPVGQILCTAVGEPVQNEYVYAYSEICDGPWEWTGDQTMQPLCCSQDQQ		73_Pal_arg	TSA: Palaemon argentinus c9929_g1_i1 transcribed RNA sequence	50.1	0.75	3e-05	0.3	GEFN01024281.1	CECGVYVNIDGTDTLLTELPTLYVNYCDQRGPCDNHCAAEFDIFTHGGDLNFETETGPVGQILCGLLGQTVENEEVRVCANLCNTTWEDTGDTALQPLCCD
TSA: Litopenaeus vannamei c34813_g2_i2 transcribed RNA sequence	61.2	0.74	1e-09	0.34	GETD01028283.1	MVLMIVAAAQGLHGLVAGPLPGAVAELRIGVHIFVMDWLSRRRAQDLTDGRHAIGGNEVQVSSSRQLLELLEAAVLAFVVLVTAAHIEGRQLVEQLL		74_Par_tep	TSA: Parasteatoda tepidariorum mRNA, contig: comp4400_seq0, transcribed RNA sequence	46.2	0.8	0.0008	0.3	IAAA01009359.1	MYTVGDVLCDKADAIEENVQNKYVQIYWRLCSSSWEKTTFKMPQPLCCDDGLHIPC
TSA: Litopenaeus vannamei c35102_g1_i1 transcribed RNA sequence	115	0.88	4e-29	0.47	GETD01028696.1	MVDSDPMLYMVYDLGEAFIEACSEHDRCKNRCYDKIRAATNEMDLWSHDDSGFTIGSNICQYLFSSYNVDQFNNKYVHGYYQVCGGPWEYTFQDSQQMLCCNMGIHEHCITR		75_Pen_mon	TSA: Penaeus monodon contig_39859.Pemomix mRNA sequence	100	0.86	5e-25	0.4	JR222839.1	MVYNSYETTLDDCGNKEKCNKDCNEYFGANTNDGDLWHFVNGATVGQHLCSYVFQNDLMPVLMHKMVYGYYQVCGGAWQYTELSSNEALCCELGNQKHC
TSA: Litopenaeus vannamei c35225_g1_i1 transcribed RNA sequence	110	0.84	7e-29	0.42	GETD01028893.1	QEPWCNCAAFVSYEHSEIKVYQGERINLSHCDYTNRCQEECVTQLRNLTNSGDLFFDAGGQTVGQHICNNLQDIGFVVMQNKYVYGYFEVCGGAWQYADLMSQQKLCCSMGEHKHCI		76_Pen_mon	TSA: Penaeus monodon contig_50120.Pemomix mRNA sequence	105	0.86	2e-25	0.43	JR227947.1	MVNYETSIIMVYQFPEINIDDCTDVNDCLLKCEATIDSDDNGIDLWAPDGHGHSVGSHLCDFLYNNEHIPFIFNKIVHGYYRACGGPWRYTEQDSVDMLCCDMGVHDHC
TSA: Litopenaeus vannamei c37256_g1_i1 transcribed RNA sequence	101	0.88	2e-23	0.38	GETD01032052.1	MVNYETSIIMVYKFPEIDVGSCTDDLACSNECRKAINNDAPGIDLWAPDGHGHNLGDHVCDFLYNTEHIPFIFNKIVHGYFRTCGGPWRYTEQDSIDMLCCDLGVHDHCTGK		77_Pen_mon	TSA: Penaeus monodon contig_5660.Pemomix mRNA sequence	76.3	0.85	4e-15	0.33	JR199338.1	TSQQVAPCRCGAFISGDAGDTLLYELPPIEVHSCDQSHPCQNRCIQEFELLSGGGDLDFVTSTNATVGEILCDGAGTAVASQNVDAFYELCDGPWEVTGITSQQPLCCTDAAEYVPC
TSA: Litopenaeus vannamei c37363_g1_i1 transcribed RNA sequence	109	0.84	6e-28	0.43	GETD01032230.1	MVYNSHETTINDCVNDVIVCRNYCTNYFGTTTNNGDLWFYTSGNTVGGHLCDYVFKNDLMPFLMHKTVHGYYQVCGGAWRYGEVSSSEALCCELGEQTHC		78_Pen_mon	TSA: Penaeus monodon Ctrl_Locus_1_Tr_20235/26829_Len_388 transcribed RNA sequence	131	0.79	2e-37	0.5	GEME01033726.1	MVYEAPEITISSCEDEAKTCRHSCVNELNEMSNNGDLWAVQENGDTVGQYICQYLADHYFFSINNHKVYGYNEVCGGAWEFTGVESQQMLCCDGGNHVHCISE
TSA: Litopenaeus vannamei c37959_g1_i1 transcribed RNA sequence	51.2	0.4	2e-06	0.41	GETD01033212.1	QEPWCNCAAFVSYEHSEIKVYQGERINLSHCDYTNRCQEECVTQLRNLTNSGDLF		79_Pen_mon	TSA: Penaeus monodon Ctrl_Locus_1_Tr_7411/26829_Len_493 transcribed RNA sequence	80.1	0.87	9e-17	0.34	GEME01018977.1	MVLMILVAAQRLHGLVTCPFPGAVAELRIGVHIFVIDWSCGCCAQDLSDGRHTIGGNVGQVSSSRQLLELLEAAVAAFDVLVTAAHVDGRELVKHLLDGVKSDEGAASAVSRLLCR
TSA: Litopenaeus vannamei c37959_g1_i3 transcribed RNA sequence	40	0.34	0.2	0.38	GETD01033214.1	AAFVSYEHSEIKVYQGERINLSHCDYTNRCQEECVTQLRNLTNSGDLF		80_Pen_mon	TSA: Penaeus monodon WSV_Locus_1_Tr_12200/20090_Len_455 transcribed RNA sequence	87	0.76	1e-19	0.39	GEME01054072.1	MVYNSYETTLDDCENKRKCNQDCNEYFGANTNDGDLWHFVNGATVGQHLCSYVFQNDLMPVLLHKMVYGYYQVCGGAWQYTELSSNEALCCELGNQKHC
TSA: Litopenaeus vannamei c38650_g1_i1 transcribed RNA sequence	101	0.87	2e-24	0.39	GETD01034406.1	MVNYETSIIMVYKFPEIDVGSCTDDLACSNECRKAINNDAPGIDLWAPDGHGHNLGDHVCDFLYNTEHIPFIFNKIVHGYFRTCGGPWRYTEQDSIDMLCCDLGVHDHCTGK		81_Pen_mon	TSA: Penaeus monodon WSV_Locus_1_Tr_14955/20090_Len_525 transcribed RNA sequence	113	0.88	1e-29	0.45	GEME01086488.1	MVDDDPMLYMVYDLGEAFIEACSEHDRCKNRCHDKIRAGTNDMDLWSHDENGHTIGSSICQYLFTSYDVQQFNNKYVHGYYQVCGGPWEYTFQDSQQMLCCNMGIHEHCINR
TSA: Litopenaeus vannamei c38650_g1_i2 transcribed RNA sequence	101	0.88	4e-24	0.38	GETD01034407.1	MVNYETSIIMVYKFPEIDVGSCTDDLACSNECRKAINNDAPGIDLWAPDGHGHNLGDHVCDFLYNTEHIPFIFNKIVHGYFRTCGGPWRYTEQDSIDMLCCDLGVHDHCTGK		82_Pen_mon	TSA: Penaeus monodon WSV_Locus_1_Tr_16334/20090_Len_544 transcribed RNA sequence	76.6	0.84	3e-15	0.33	GEME01049512.1	MVLMILVAAQRLHGLVTCPFPGAVAELRIGVHIFVIDWSCRCCAQDLSDGRHTIGGNVGQVSSSRQLLELLEAAVAAFDVLVTAAHVDGRELVKHLLDGIKSDEGAASAVSRLLCR
TSA: Litopenaeus vannamei c39468_g1_i1 transcribed RNA sequence	77.4	0.84	7e-16	0.35	GETD01035951.1	MGGCDQNHKCQNRCFKEFEELSGGGDLNFITSDGVTPVGQILCTASGKPVHNEYVYAYSELCDGPWEWTGDQTMQPLCCTDAAEYVPC		83_Pen_mon	TSA: Penaeus monodon WSV_Locus_1_Tr_17075/20090_Len_460 transcribed RNA sequence	109	0.84	2e-28	0.41	GEME01069227.1	QEPWCNCAAFVSYEHSEIKVYQGPLINLSHCDYTERCKELCVAELRNLTNSGDLFFEVNGQTVGQHICTNLVDIGFVAMQNKYVYGYFEVCGGAWQYADVMTQQKLCCSMGQHKHC
TSA: Litopenaeus vannamei c39468_g1_i2 transcribed RNA sequence	73.6	0.82	2e-14	0.33	GETD01035952.1	MGGCDQNHKCQNRCFKEFEELSGGGDLNFITSDGVTPVGQILCTAVGEPVQNEYVYAYSEICDGPWEWTGDQTMQPLCCSQDQQ		84_Pen_mon	TSA: Penaeus monodon WSV_Locus_1_Tr_17085/20090_Len_455 transcribed RNA sequence	86.7	0.76	1e-19	0.39	GEME01059605.1	MVYNSYETTLDDCENKRECNQDCNEYFGANTNDGDLWHFVNGATVGQHLCSYVFQNDLMPVLLHKMVYGYYQVCGGAWQYTELSSNEALCCELGNQKHC
TSA: Litopenaeus vannamei c39468_g1_i3 transcribed RNA sequence	40	0.39	0.025	0.38	GETD01035955.1	TVGEVLCEAAGVAVDGEYVYAYSELCDGPWEWTGDQTMQPLCCTDAAEYVPC		85_Pen_mon	TSA: Penaeus monodon WSV_Locus_11949_Tr_1/1_Len_519 transcribed RNA sequence	144	0.85	6e-42	0.53	GEME01085763.1	MVYEAPEITISSCEDEAKTCRHSCVNELNEMSNNGDLWAVQESGDTVGQYICQYLADHYFFSINNHKVYGYNEVCGGAWEFTGVESQQMLCCDGGNHVHCISE
TSA: Litopenaeus vannamei c39468_g1_i4 transcribed RNA sequence	75.1	0.84	3e-15	0.32	GETD01035957.1	MGGCDQNHKCQNRCFKEFEELSGGGDLNFITSDGVTPVGQILCTAVGEPVQNEYVYAYSEICDGPWEWTGDQTMQPLCCSQDQQ		86_Pen_mon	TSA: Penaeus monodon WSV_Locus_7857_Tr_1/1_Len_503 transcribed RNA sequence	68.9	0.78	2e-12	0.33	GEME01080123.1	MSVRGHGPTYLLADRHAVFHHVIQVSICCELIPLRSAQDGAQLFVIAVVRVDGREAVDLILAVDRADEGAAQA
TSA: Litopenaeus vannamei c39468_g1_i5 transcribed RNA sequence	73.9	0.82	2e-14	0.33	GETD01035958.1	MGGCDQNHKCQNRCFKEFEELSGGGDLNFITSDGVTPVGQILCTAVGEPVQNEYVYAYSEICDGPWEWTGDQTMQPLCCSQDQQ		87_Per_sch	TSA: Peruphasma schultei C157646_a_27_0_l_594 transcribed RNA sequence	61.2	0.8	2e-09	0.34	GAWJ02020234.1	MLEALNVNGDPMQITSQGLTVADYSCKSYGKDIYNGQPAGYYKVCGGEWQHIQDSKFKLCCKDGSSVPC
TSA: Litopenaeus vannamei c39468_g2_i1 transcribed RNA sequence	43.1	0.35	0.002	0.38	GETD01035953.1	QVAASRQQFELLEAAGLARIVLVAAVHFHRGKLIQHELATVGGDEGAAPA		88_Phy_phi	TSA: Phyllium philippinicum contig02956.Phphadfe mRNA sequence	40.8	0.86	0.072	0.22	JR887509.1	MAKGEKEKGPKLVCSVLKTSVKDLKPAIFAKVCGVKWNYTGLTSSSSICCDKGEPISC
TSA: Litopenaeus vannamei c44221_g1_i1 transcribed RNA sequence	84	0.58	3e-19	0.43	GETD01043670.1	MVFEAPEITISSCEDEAKTCRHSCANELNEMSNNGDLWALQEGGHTVGQYICQYLADHYFFSINNHKVYGY		89_Pon_lep	TSA: Pontastacus leptodactylus Pastle_hepa_c3399 transcribed RNA sequence	74.3	0.8	4e-14	0.31	GAFY01003380.1	MDDGSVVGQVACDNLAQEGYSDIEALEIYMYSSICHGPWLYNGFRSQTPLCCAAGQYEHC
TSA: Litopenaeus vannamei LVLBMC1211 transcribed RNA sequence	73.9	0.6	8e-14	0.42	GCVY01000319.1	LPGAVIVNAQVAAQHVYRVLLCVPPGASACAEVAMDNFVEDEGYMLGIVEEFTHAVSQIVTVSIRRPEIYTRSVIVNRFPAFIRAS		90_Pon_lep	TSA: Pontastacus leptodactylus Pastle_hepa_c8705 transcribed RNA sequence	64.3	0.8	3e-10	0.32	GAFY01008653.1	CDCGTFLSTDYWVQQVFILKSTLVDNCHAFITCRRACIEQFLEGTAGGNLSHQLDDGETAGQLFCRGLAQSGHRHLPAHQVHLYMSLCEGPWEYTEVSTREPLCCLHGEHSSC
TSA: Litopenaeus vannamei mRNA sequence	116	0.88	6e-31	0.47	JP421757.1	MVDSDPMLYMVYDLGEAFIEACSEHDRCKNRCYDKIRAATNEMDLWSHDDSGFTIGSNICQYLFSSYNVDQFNNKYVHGYYQVCGGPWEYTFQDSQQMLCCNMGIHEHCITR		91_Pon_lep	TSA: Pontastacus leptodactylus Pastle_hypoyo_c12166 transcribed RNA sequence	59.3	0.76	2e-08	0.31	GAFS01011954.1	METCRDEWDSLTNGGDLNYIQGNSQTVGQNLCDSLAEQGISNLEPQKLHLDYSLCNGEWHEEGTASHDTLCCVNG
TSA: Litopenaeus vannamei mRNA sequence	68.6	0.75	1e-12	0.33	JP416408.1	SVVAAQGLLARLAVEYPGSLADVVVGVDVVRRKVRVSVRRHGPARLLADRHAVVHHEIQVSVGRELVPLRCAKYCTQLLVIAVVRVDGREAVDLILAVGRGDEGAA		92_Pon_lep	TSA: Pontastacus leptodactylus Pastle_hypoyo_c13853 transcribed RNA sequence	53.1	0.8	3e-06	0.28	GAFS01013601.1	MVDKEVPVFSLPPSPIDDCVTDYAVCFQRCSDEWDLFLADGSLFVPGPDGVPIGQYMCDTLKTQGITELGAHVVYLYYHVCDEGPWIFTGQYSHDNLCCTNGKYYSC
TSA: Litopenaeus vannamei mRNA sequence	132	0.66	3e-38	0.6	JP398287.1	MVYELPEVDITDCENHSQCKNRCTKEFNEMTNEMDLWSTVNGETVGQFICQNLYGNFVMFIHNSYVHAYYEVCGGPWEYAG		93_Pon_lep	TSA: Pontastacus leptodactylus Pastle_hypoyo_c47838 transcribed RNA sequence	78.6	0.84	2e-15	0.34	GAFS01046834.1	AQPPPGCQCGAFVSEDIGEIEVFPFPPIQVENCEDTASCSTTCDDEWAGITNNGDLDTVLENGETVGQHICNALARQGHEDFGPSEVYLYYKVCQGPWEFDNEQSTLEICCTGGEYHTC
TSA: Litopenaeus vannamei mRNA sequence	59.3	0.66	3e-09	0.34	JP411884.1	MLYELPPVEVHSCDQNHPCQARCFQEFEMLSGGGDLDFITSTNATVGQVLCEAAGVAVDGEYVYAYSELCDGPWEW		94_Pon_lep	TSA: Pontastacus leptodactylus Pl_CLC_519 transcribed RNA sequence	72	0.8	7e-14	0.35	GBEI01000518.1	CDCGAFVNQPNGEIEVYPFEPIQVESCEDVEACSSTCDEEWAAITNNGDLDTVLENGETLGQVLCETLASEGHENIPPHEVFLYYRLCDGPWLYDEEQSTSELCCTAGNYHSC
TSA: Litopenaeus vannamei mRNA sequence	90.5	0.58	8e-22	0.46	JP392944.1	MSNNGDLWHVQENGLTVGQYICTYLADHFFFWMSNHKVYGYYEVCGGAWEFSGVESQQLLCCDGGKH		95_Pro_cla	TSA: Procambarus clarkii Pc_12690 transcribed RNA sequence	57	0.79	2e-07	0.29	GBEV01012661.1	MKTCREEWDSLTNGGDMHYVQENGRLLGQNLCDIVAAQGITNLEPQKLHMVYNLCNSEWQEEGIASQDLLCC
TSA: Litopenaeus vannamei mRNA sequence	88.2	0.58	6e-21	0.46	JP393175.1	VLASVAAQHLLRLHARVLPGAAAHLVVAVHPVVPHPEEEVAGQVAADVLADGEPVLLHEPEVAVVAQGVQLGGAGFLALLGV		96_Pro_cla	TSA: Procambarus clarkii Pc_174575 transcribed RNA sequence	73.9	0.87	1e-13	0.31	GBEV01174463.1	LTSAQGQSQCQCGAFVNDRIGEIEVFPFQPIDLESCEDSETCSSTCDDEWASITNNGDLDTVLDNGETVGQHICNALAREGHENYGPGEVFLYYKVCDGPWQYDDEQSTLEICCTGGQYHAC
TSA: Litopenaeus vannamei mRNA sequence	78.2	0.53	5e-17	0.44	JP383671.1	AVFVLASVAAERLHGLEARVLPGTATHFVVSVHALVVDEEDEAVGEVGADALADGNSTFLHHPQVAIVGEGVELI		97_Pro_cla	TSA: Procambarus clarkii Pc_44577 transcribed RNA sequence	61.6	0.8	6e-09	0.32	GBEV01044518.1	MHQVCGQVWVSPLVQSTTEQLSNRLPVVQLVRQVPSSCHLQELLDARSPTGDEGVAIIYESRPENDHLLHPLVGAEEGAAVT
TSA: Litopenaeus vannamei mRNA sequence	64.3	0.51	1e-11	0.39	JP389305.1	CQEECVAQLRNLTNSGDLFFDAGGQTVGQHICNNLQDIGFVVMQNKYVYGYFEVCGGAWQYADLMSQQKLC		98_Sar_urg	TSA: Sarsinebalia urgorrii DMPC15802298 mRNA sequence	54.7	0.84	8e-07	0.27	JL067242.1	MPSIGMDCTMHTKCRVDCNDEINALTNGGDLGSAHQNGHSWGDECCMHLQNTGITDVTNAIVRAESNLCRSGWEFTSFVMMQPLCCSGEKYIPC
TSA: Litopenaeus vannamei mRNA sequence	90.1	0.49	1e-21	0.59	JP393393.1	NGDLWALQEGGHTVGQYICQYLADHYFFSINNHKVYGYNEVCGGAWEFTGVESQQMLCCDRGDHVHCISE		99_Sci_oli	TSA: Scylla olivacea Ref_Crab_Transcript_47308_501 transcribed RNA sequence	118	0.87	1e-31	0.42	GDRN01047170.1	MMVHEAPEVPITSCDDVSQCKQKCVTELNEIGFDGDLWHMMEDGYTVGQSICTELANRFIFYVIGHKVYGYYEVCGGAWQYAGVESTTKLCCNGGQQSHCI
TSA: Litopenaeus vannamei mRNA sequence	44.3	0.45	0.0006	0.32	JP366289.1	AQDLTDGRHAIGGNVVQVSSSRQLLELLEAAVLAFVVLVTAAHIEGRQLVEQLLAAVQGDEGAAP		100_Scy_oli	TSA: Scylla olivacea Ref_Crab_Transcript_74462_702 transcribed RNA sequence	55.8	0.82	3e-07	0.31	GDRN01074290.1	MGDGNLNSISNTPGETVGQGLCNRLTNRGLKNFGPYKVHGYRSLCQESLKNDGYVSVQELCCKEGQHTECTGD
TSA: Litopenaeus vannamei mRNA sequence	37.7	0.36	0.23	0.35	JP363186.1	VGQILCTAAGVPVQNEYVYAYSEICDGPWEWTGDQTMQPLCCSQDQQ		101_Sip_sip	TSA: Sipyloidea sipylus comp202333_c0_seq1 transcribed RNA sequence	36.6	0.87	2.6	0.2	GAWF01082475.1	MAKREKSKGPNLVCSKLNVTIQDLKPAIFAKVCNGRWTYTGLTSSSAMCCVNGKSTSC
TSA: Litopenaeus vannamei mRNA sequence	35	0.23	2	0.44	JP373197.1	QEPWCNCAAFVSYEHSEIKVYQGERITLSHC		102_Spe_tul	TSA: Speleonectes cf. tulumensis BMR-2011 DMPC15161654, mRNA sequence	49.7	0.78	2e-05	0.31	JL118325.1	CRCASFLASNATAGSEIYVLPDFWLEDCEEESAKICKTTCADEFSALTGDGDLNHITSLGLSVGQVACMAIDGDIYSKYMAVFYSLCGEEYQYADLHSSLPLCCHEGNR
TSA: Meinertellus cundinamarcensis C262743_a_34_0_l_748 transcribed RNA sequence	39.3	0.82	0.26	0.27	GAUG02033131.1	CECGVFLETSLPPATPLISAAPDGNFVCDDQSKTVCKKSCIALIKENLPRGQEEVCKYAKNLYNEKPSVYYKTCGGPWETMDMVSKEAMCCSEGLPQTCAT		103_Spe_tul	TSA: Speleonectes cf. tulumensis BMR-2011 DMPC15168577, mRNA sequence	64.7	0.81	3e-11	0.3	JL178204.1	MLSYASAKKCSCSAVLQSGHTIYQLPDLQVANCVSEKTCSDLCVKMFNELTNNGDLDYVTESGEKIGQICCELAPADIHKEYIHVHYNLCDTVWQHTEAQSNHPLCC
TSA: Neomysis awatschensis My_CDS_02223-1 transcribed RNA sequence	59.7	0.84	3e-09	0.35	GDFV01002291.1	QAATCRCGGFVTTPTGEKEVYEFVPTEVDGCTDNDLDTCKKYCTKQWDETTGDGNLLYVPEGGDSTFGQTLCDAYQHAIHNHYVYLYAELCDGPWIDTNKVSQQQLCCNRDFVHLPCTS		104_Spe_tul	TSA: Speleonectes cf. tulumensis BMR-2011 DMPC15177183, mRNA sequence	63.9	0.81	7e-11	0.3	JL199597.1	MLSYASAKKCGCSAVLQSGHTIYQLPDLQVANCVSEKTCSDLCVKMFNELTNNGDLDYVTESGEKIGQICCELAPADIHKEYIHVHYNLCDTVWQHTEAQSNHPLCC
TSA: Neomysis awatschensis My_CDS_02224-1 transcribed RNA sequence	62	0.75	4e-10	0.39	GDFV01002292.1	CRCGGFVTTPTGEKEVYEFVPTEVDGCTDNDFDTCKKYCTRQWDETTGDGNLLYVPDGGDSTFGQTLCDAYQHAIHNHYVYLYAELCDGPWIDTNKVSQQQLCCN		105_Spe_tul	TSA: Speleonectes cf. tulumensis BMR-2011 DMPC15177562, mRNA sequence	46.2	0.77	0.0004	0.3	JL131424.1	MTAGSEIYVLPDFWLEDCEEESAKLCKTICADEFSALTGDGDLNHITSLGLSVGQVACMAIDGDIYSKYMALFYSLCGEEYQYADLHSSLPLCCHEGN
TSA: Neomysis awatschensis My_CDS_05480-1 transcribed RNA sequence	64.3	0.82	6e-11	0.34	GDFV01005612.1	MMIREFRPIHNDRMTCDDLALCVQACEVEWTFLTNDGDLHSEHNEHSTVGDWLCRGAPDGRFYHNYVYAYAEICNGPWLDTGVKSQQQLCCD		106_Spe_tul	TSA: Speleonectes cf. tulumensis BMR-2011 DMPC15200371, mRNA sequence	57.8	0.81	2e-08	0.28	JL109761.1	MLSYASAKKCSCSAVLQSGHTIYQLPDLQVANCVSEKTRSDLCVKMFNELTNNGDLDYVTESGEKIGQICCELAPADIRKEYIHVHYNLCDTVWQHTEAQSNHPLCC
TSA: Neomysis awatschensis My_CDS_06179-1 transcribed RNA sequence	63.2	0.78	1e-10	0.38	GDFV01006326.1	EPCRCGAFITVTSGELEIYEFPSAEFATCDHVNNCIKHCHDNWGAATNAGDLNHVTSDGTTVGQMFCTSAQRSIHNQYVYLYSELCGGPWLSSNDVSRQQLCCD		107_Spe_tul	TSA: Speleonectes cf. tulumensis BMR-2011 DMPC15200524, mRNA sequence	48.5	0.77	5e-05	0.31	JL173962.1	CRCASFLASNTTAGSEIYVLPDFWLEDCEEESAKICKTTCADEFSALTGDGDLNHITSLGLSVGQVACMAIGGDIYSKYMAVFYSLCGEEYQYADLHSSLPLCCHEGN
TSA: Neomysis awatschensis My_CDS_06180-1 transcribed RNA sequence	63.5	0.78	1e-10	0.38	GDFV01006327.1	EPCRCGAFITVTSGELEIYEFPSAEFATCDHVNNCIKHCHDNWGAATNAGDLNHVTSDGTTVGQMFCTSAQRSIHNQYVYLYSELCGGPWLSSNDVSRQQLCCD		108_Spe_tul	TSA: Speleonectes cf. tulumensis BMR-2011 DMPC15206571, mRNA sequence	65.5	0.84	1e-11	0.3	JL206547.1	MFNELTNNGDLDYVTESGEKIGQICCELAPADIHKEYIHVHYNLCDTVWQHTEAQSNHPLCCVNKKYVLC
TSA: Neomysis awatschensis My_CDS_06181-1 transcribed RNA sequence	63.5	0.78	1e-10	0.37	GDFV01006328.1	EPCRCGAFITVTSGEVEIYEFPSADFATCDHVNNCIKHCHDNWGAATNAGDLNHVTADGTTVGQMFCTSAQRSIHNQYVYLYSELCGGPWLSSNDVSRQQLCCD		109_Spe_tul	TSA: Speleonectes cf. tulumensis BMR-2011 DMPC15211260, mRNA sequence	61.6	0.81	6e-10	0.28	JL118652.1	MLSYASAKKCSCGAVLQLGHTIYQLPDLQVANCVSEKTCSDLCVKMFNELTNNGDLDYVAESGEKIGQICCELAPADIHKEYIHVHYNLCDTVWQHTAAQSNHPLCC
TSA: Neomysis awatschensis My_CDS_06182-1 transcribed RNA sequence	54.3	0.68	2e-07	0.36	GDFV01006329.1	EPCRCGAFITVTSGEVEIYEFPSAEFATCDHVNNCIKHCHDNWGAATNAGDLNHVTSDGTTVGQMFCTSAQRNIHNQYVYLYSELCGGPW		110_Spe_tul	TSA: Speleonectes cf. tulumensis BMR-2011 DMPC15221599, mRNA sequence	62.8	0.87	2e-10	0.29	JL199573.1	MLSYASAKKCSCSAVLQSGHTIYQLPDLQVANCVSEKTCSDLCVKMFNELTNNGDLDYVTESGEKIGQICCEPAPADIHKEYIHVHYNLRDTVWQHTEAQSNHPLCCVNKKYVLC
TSA: Neomysis awatschensis My_CDS_07409-1 transcribed RNA sequence	68.6	0.8	2e-12	0.31	GDFV01007596.1	MDSCEDLDACVAVCQAESDAYSGNQDLDYELANGYNFGQEMCLGALTHWQPQVFELHVYTYAELCEGPWKWTGQQTPDKLCCAVGQRYIC		111_Spe_tul	TSA: Speleonectes cf. tulumensis BMR-2011 DMPC15222359, mRNA sequence	63.9	0.85	7e-11	0.29	JL202589.1	MLSYASAKKCSCSAVLQSGHTIYQLPDLQVANCVSEKTCSDLCAKMFNELTNNGDLDYVTESGEKIGQICCGLAPADIHKEYIHVHYNLCDTVWQHTEAQSNHPLCCVNKKYV
TSA: Neomysis awatschensis My_CDS_08904-1 transcribed RNA sequence	79	0.8	1e-16	0.34	GDFV01009124.1	MADCTEFSKCLTACTKSANEYSNNGDLDNDIGDGYTVGMDLCGSAHDMTHSEIYQEAVHVYANICNGPWDYTGVTMKQRLCCTGGHYFEC		112_Spe_tul	TSA: Speleonectes cf. tulumensis BMR-2011 DMPC15225141, mRNA sequence	51.6	0.8	4e-06	0.31	JL136346.1	CRCASFLASNTTVGSEIYVLPDFWLEDCEEESAKICKTTCADEFSALTGDGDLNHITSLGLSVGQVACMAIDGDIYSKYMAVFYSSCGEEYQYADLHSSLPLCCHEGKYVQC
TSA: Neomysis awatschensis My_CDS_10166-1 transcribed RNA sequence	56.2	0.87	8e-08	0.32	GDFV01010447.1	MIKQFGPDNSTIDPATLCDNDGLCHGACMDIWQAEAHHGDLNAAYADPAYDTVGDWLCDGEEEPQMFNQLVYVYYRVCSGPWLYLNKHSQQLLCCDMNGKYVEC		113_Spe_tul	TSA: Speleonectes cf. tulumensis BMR-2011 DMPC15228976, mRNA sequence	57.8	0.76	1e-08	0.31	JL162227.1	MFNEFTNNGDLDYVTESGGKIGQICCELAPADIHKEYIHVHYNLCDTVWQHTEAQSNHPLCCVNKKYVLC
TSA: Neomysis awatschensis My_CDS_11450-1 transcribed RNA sequence	57.8	0.8	2e-08	0.25	GDFV01011770.1	METCEDLDACVEICATESEAYSGGQDLDTELENGYNLGQELCLGALMRFEAFIFRKTIYTYANICDGPWKWTQQQTTSELCCNIGERYDC		114_Spe_tul	TSA: Speleonectes cf. tulumensis BMR-2011 DMPC15245587, mRNA sequence	54.7	0.8	3e-07	0.32	JL139129.1	CRCASFLASNTTAGSEIYVLPDFWLEDCEEESAKICKTTCADEFSALTGDGDLNHITSLGLSVGQVACMAIDGDIYSKYMAVFYSLCGEEYQYADLHSSLPLCCHEGKYVQC
TSA: Neomysis awatschensis My_CDS_11697-1 transcribed RNA sequence	52.4	0.87	2e-06	0.24	GDFV01012022.1	MMDECNKYCYDKAVADTNNGDMYYELENGYNVGQMLCLYSLRHFYNYVSDEPLYVYSRACSNPELYTGFTFQQNLCCGEGRFLPC		115_Spe_tul	TSA: Speleonectes cf. tulumensis BMR-2011 DMPC15251309, mRNA sequence	48.5	0.77	5e-05	0.31	JL167275.1	CRCASFLASNTTAGSEIYVLPDFWLEDCEEESAKICKTTCADEFSALTGDGDLNHITSLGLSVGQVACMAIDGDIYSKYMAVFYSLCGEEYQYADLHSSLPLCCHEGN
TSA: Neomysis awatschensis My_CDS_13449-1 transcribed RNA sequence	63.9	0.89	9e-11	0.34	GDFV01013823.1	MIREFRPIQNDKMTCDDSEMCVDTCFDEWNQMTNGGDLHSAHNENNSVGDWLCKGAPEGRPYHNYVYAYAELCNGPWLNTEGKSQQQLCCDKDMNNYIPCPSK		116_Spe_tul	TSA: Speleonectes cf. tulumensis BMR-2011 DMPC15255178, mRNA sequence	62.8	0.85	2e-10	0.29	JL117807.1	MLSYASAKKCSCSAVLQSGHTIYQLPDLQVANCVSEKTCSDLCVKMSNELTNNGDLDYVTESGEKIGQICCVLAPADIHKEYIHVHYNLCDTVWQHTEAQSNHPLCCVNKKYV
TSA: Neomysis awatschensis My_CDS_13450-1 transcribed RNA sequence	61.2	0.89	8e-10	0.33	GDFV01013824.1	MIREFRPIQNDKMTCDDSEMCVDACFDEWNQLTNGGDLHSAHNENNSVGDWLCKGAPEGRPYHNYVYAYAELCNGPWLNTEGKSQQQLCCDKDMNNYIPCPSK		117_Spe_tul	TSA: Speleonectes cf. tulumensis BMR-2011 DMPC15257039, mRNA sequence	61.2	0.81	7e-10	0.29	JL136762.1	MLSYASAKKCSCSAVLQSGHTIYQLPDLQVANCVSEKTCSDLCVKMFNELTNNGDLDYVTESGEKIGRSAVNCSADIHKEYIHVHYNLCDTVWQHTAARSNHPLCC
TSA: Neomysis awatschensis My_CDS_14540-1 transcribed RNA sequence	60.5	0.79	2e-09	0.34	GDFV01014945.1	MDCTHEKTCEKRCYDEFDVLTDGGDLFKVSSDGVRTVGQVVCEGLKRDIMNEFVYIYSELCGANWHYTYGVSLQPLCC		118_Spe_tul	TSA: Speleonectes cf. tulumensis BMR-2011 DMPC15262914, mRNA sequence	66.6	0.87	5e-12	0.3	JL198962.1	MLSYASAKKCSCSAVLQSGHTIYQLPDLQVANCVSEKTCSDLCVKMFNELTNNGDLDYVTESGEKIGQICCELAPADIHKEYIHVHYNLCDTVWQHTAAQSNHPLCCVNKNYVPC
TSA: Neomysis awatschensis My_CDS_14541-1 transcribed RNA sequence	68.6	0.87	1e-12	0.35	GDFV01014946.1	MVYELPGIEMDCTHEKTCEKRCYDEFDVLTDGGDLFKVSSDGVRTVGQVVCEGLKRDIMNEFVYIYSELCGANWHYTYGVSLQPLCCKDGQHMEC		119_Ste_gro	TSA: Steatoda grossa Sg3tf015001g1u transcribed RNA sequence	40.8	0.76	0.039	0.31	GBJQ01118343.1	MYTVGDILCDKADAVEENIQHKHVQIYSRLCKGKWKKTSFRMPEPLCCDDGLYVPC
TSA: Neomysis awatschensis My_CDS_14542-1 transcribed RNA sequence	63.9	0.8	7e-11	0.36	GDFV01014947.1	MIYELPPVEMDCALEGDCSTRCYNDFDTLTDGGDLFKISSDGVRTVGQVACDGLNQEIADQFIYIYSELCGTNWVYTEGQSMQPLCCTNGEHVAC		120_Ste_lin	TSA: Stenobothrus lineatus C237258_a_45_0_l_631 transcribed RNA sequence	39.7	0.88	0.18	0.27	GAUZ02031864.1	IVTGTEEGVCECAAFLSKDSVEEPPLTLHSTRFKASCDSAGSATCKNLCLFLTLKAGNATSTVLCQSLKNDPSRANLENMKPSLFSRPCAKNTWEYTGMTSREPVCCHEGRVIECVN
TSA: Neomysis awatschensis My_CDS_14543-1 transcribed RNA sequence	68.2	0.87	2e-12	0.34	GDFV01014948.1	MVYELPGIEMDCTHGKSCDKRCYDEFDVLTDGGDLFKVSSDGVNTVGQIVCNSLTKDIMNEFIYIYSELCGANWIYTNGMSLQPLCCQNGQHIEC		121_Ten_koe	TSA: Tenthredo koehleri C54453_a_26_0_l_693 transcribed RNA sequence	37.4	0.82	1.2	0.23	GAWW02011012.1	GKCSCGVFPENSHSAPIIVQSLEFAVSCDEEGAQACGSLCVAVAEGARDQAPALICEKLDGHVENLKVAVFTKTSCNVKDEWNFTGLKSPEPICCDAGKEIVC
TSA: Neomysis awatschensis My_CDS_14544-1 transcribed RNA sequence	66.6	0.87	7e-12	0.34	GDFV01014949.1	MVYELPGIEMDCTHGKSCDKRCYDEFDVLTDGGDLFKVSSDGVNTVGQIVCNSLTKDIMNEFIYIYSELCGANWIYTDGMSLQPLCCKDGQHMEC		122_The_dom	TSA: Thermobia domestica C210828_a_23_0_l_530 transcribed RNA sequence	47.4	0.87	0.0003	0.28	GASN02034194.1	YASAEKCECAGFFDKDTNKEKPTAVLPDSEISSCSNINECASRCEQEFSQATGDGDLNHVTSKGATVAQVSCRNYGGDIDNATPGAYWRACGGDWTYIRGANGQICCRDGQQVPC
TSA: Neomysis awatschensis My_CDS_21147-1 transcribed RNA sequence	65.9	0.8	1e-11	0.3	GDFV01021706.1	METCDDLDACVDICTSESDAYSAGSLETELENGYNFGQELCLGALTRFNAFIFEKDVHTYANICDGPWKWTQQVAAEKLCCNVGERYDC		123_The_dom	TSA: Thermobia domestica C240353_a_4_0_l_988 transcribed RNA sequence	55.5	0.8	7e-07	0.29	GASN02043745.1	CECAAFFDKDTNKERPIAALEDSEISSCANTNECAKRCEKEFEEATNNGDLDHKVTKDTTVGQHICSNYGGDIDDAHPQAYWRACGRDWTYIGGAQEKVCCRGGQQVAC
TSA: Neomysis awatschensis My_CDS_21148-1 transcribed RNA sequence	65.9	0.8	2e-11	0.3	GDFV01021707.1	TIVSFTNVAAEFLSSYLLSPFPGSVTDVSVGVDIFFKDKSIETSKSTQTKFLTEIVSIFQFGFKTSSGVSVRLRSTDINTGIKIFTSLHGDRGEAVDLILLVSIVHEEPASA		124_Tri_ger	TSA: Tricholepidion gertschi C184369_a_42_0_l_855 transcribed RNA sequence	51.2	0.82	2e-05	0.29	GASO02031200.1	GLCHCAVFLTSDVTPGKEVYKANETEIADCSDAAQTGKCNQVCTAVLKAVTGDGDLESKTSKGITVREFACGRLQQDVTNGEVGGYVKVCDANWNQVASTKQKYICCTNKKPVPC
TSA: Orussus abietinus C71441_a_41_0_l_630 transcribed RNA sequence	48.9	0.87	9e-05	0.26	GAUJ02011751.1	VINAEERGTCSCAAFSSETDTEPIIEQELRLNVECNQKGSEQCQHLCIALAESAKEKVPCLICEKINKHVENMKVALFSKSCGSPSWKFTGIKSSDMICCHEGEVAVC		125_Zor_cau	TSA: Zorotypus caudelli C294993_a_66_0_l_509 transcribed RNA sequence	57.4	0.79	4e-08	0.3	GAYA02027286.1	EDGTCSCSVYFVDRLTDNEIYSVPDFKVSEDCGDAGKEICKSKCTETLKKLTNNGDLNHVTSQGITVAQLACKKFEKNIENGEVATYFKYCGKDFEHAVTNKGTICCKEG
TSA: Osmia cornuta osmia_antenne_contig_35658_1 transcribed RNA sequence	38.5	0.83	0.3	0.25	GAGH01032296.1	EEGGCECAVFPAGSSDSIIERPLQYNVTCNSEGEAKCQLLCVALAQSGRDKAPQMICEKVNAHVENLQVAVYSKICNAINWKFTGLKNSDPICCHEGKPIPC		126_Zor_cau	TSA: Zorotypus caudelli s13307_L_25891_0_a_30_3_l_443 transcribed RNA sequence	52.4	0.79	2e-06	0.29	GAYA02039035.1	EDGTCSCSVYFVDHLTDNDIYSIPDFKVSEDCGDAGKEICKSKCIETLKKLTNNGDLNHVTSKGITVAQLACKKFEKNIENGEVAAYFKYCGNDFEHAETNKGTICCKEG
TSA: Palaemon argentinus c11122_g1_i1 transcribed RNA sequence	82.4	0.61	7e-18	0.45	GEFN01002768.1	MQEYTQMGDLWGLTPEGITVGQAICQTLTGLDWTGVHNHYAYGYYEVCGGPWEYTGLQSTEKLCCNDGMQEHCI		127_Zor_gur	TSA: Zorotypus gurneyi contig03805 mRNA sequence	52.8	0.8	4e-06	0.29	GABA01003713.1	EDGTCSCSVYFVDHLTDNVIYTVPDFKVSEDCGDAGKEICKTKCTETLKKLTNNGDLNHVTSQGITVAQLACKKFEKDLENGEVATYFKYCGKDLEHAITNKGTVCCKEGK
TSA: Palaemon argentinus c14651_g1_i1 transcribed RNA sequence	73.2	0.3	3e-15	0.71	GEFN01006568.1	YIHNSIVHGYYELCGGPWEYTGLDSEDMLCCNTGQQIHCLNK
TSA: Palaemon argentinus c9929_g1_i1 transcribed RNA sequence	50.1	0.75	3e-05	0.3	GEFN01024281.1	CECGVYVNIDGTDTLLTELPTLYVNYCDQRGPCDNHCAAEFDIFTHGGDLNFETETGPVGQILCGLLGQTVENEEVRVCANLCNTTWEDTGDTALQPLCCD
TSA: Parasteatoda tepidariorum mRNA, contig: comp4400_seq0, transcribed RNA sequence	46.2	0.8	0.0008	0.3	IAAA01009359.1	MYTVGDVLCDKADAIEENVQNKYVQIYWRLCSSSWEKTTFKMPQPLCCDDGLHIPC
TSA: Parasteatoda tepidariorum mRNA, contig: comp4400_seq0, transcribed RNA sequence	46.2	0.8	0.0008	0.3	IAAA01009359.1	MYTVGDVLCDKADAIEENVQNKYVQIYWRLCSSSWEKTTFKMPQPLCCDDGLHIPC
TSA: Penaeus monodon contig_17813.Pemomix mRNA sequence	109	0.84	3e-28	0.41	JR205850.1	QEPWCNCAAFVSYEHSEIKVYQGPLINLSHCDYTERCKELCVAELRNLTNSGDLFFEVNGQTVGQHICTNLVDIGFVAMQNKYVYGYFEVCGGAWQYADVMTQQKLCCSMGQHKHC
TSA: Penaeus monodon contig_37689.Pemomix mRNA sequence	112	0.88	2e-28	0.45	JR221373.1	MVDDDPMLYMVYDLGEAFIEACSEHDRCKNRCHDKIRAGTNDMDLWSHDENGHTIGSSICQYLFTSYDVQQFNNKYVHGYYQVCGGPWEYTFQDSQQMLCCNMGIHEHCINR
TSA: Penaeus monodon contig_39859.Pemomix mRNA sequence	100	0.86	5e-25	0.4	JR222839.1	MVYNSYETTLDDCGNKEKCNKDCNEYFGANTNDGDLWHFVNGATVGQHLCSYVFQNDLMPVLMHKMVYGYYQVCGGAWQYTELSSNEALCCELGNQKHC
TSA: Penaeus monodon contig_50120.Pemomix mRNA sequence	105	0.86	2e-25	0.43	JR227947.1	MVNYETSIIMVYQFPEINIDDCTDVNDCLLKCEATIDSDDNGIDLWAPDGHGHSVGSHLCDFLYNNEHIPFIFNKIVHGYYRACGGPWRYTEQDSVDMLCCDMGVHDHC
TSA: Penaeus monodon contig_5660.Pemomix mRNA sequence	76.3	0.85	4e-15	0.33	JR199338.1	TSQQVAPCRCGAFISGDAGDTLLYELPPIEVHSCDQSHPCQNRCIQEFELLSGGGDLDFVTSTNATVGEILCDGAGTAVASQNVDAFYELCDGPWEVTGITSQQPLCCTDAAEYVPC
TSA: Penaeus monodon Control_14808 transcribed RNA sequence	79.7	0.65	3e-17	0.37	GEEP01022241.1	WCNCAAFVSYEHSEIKVYQGPLINLSHCDYTERCKELCVAELRNLTNSGDLFFEVNGQTVGQHICTNLVDIGFVAMQNKYVYGYFEVCGGA
TSA: Penaeus monodon Control_14990 transcribed RNA sequence	61.2	0.26	5e-09	0.73	GEEP01036921.1	PVNTMFMYAHVAAKHLLGILERVFPGPPAYLVIAMNL
TSA: Penaeus monodon Control_20717 transcribed RNA sequence	49.3	0.5	1e-05	0.34	GEEP01025536.1	MVNYETSIIMVYQFPEINIDDCTDVNDCLLKCEATIDSDDNGIDLWAPDGHGHSVGS
TSA: Penaeus monodon Control_21764 transcribed RNA sequence	80.1	0.87	9e-17	0.34	GEEP01023490.1	MVLMILVAAQRLHGLVTCPFPGAVAELRIGVHIFVIDWSCGCCAQDLSDGRHTIGGNVGQVSSSRQLLELLEAAVAAFDVLVTAAHVDGRELVKHLLDGVKSDEGAASAVSRLLCR
TSA: Penaeus monodon Control_24824 transcribed RNA sequence	79.7	0.65	3e-17	0.37	GEEP01021572.1	WCNCAAFVSYEHSEIKVYQGPLINLSHCDYTERCKELCVAELRNLTNSGDLFFEVNGQTVGQHICTNLVDIGFVAMQNKYVYGYFEVCGGA
TSA: Penaeus monodon Control_26903 transcribed RNA sequence	61.2	0.26	5e-09	0.73	GEEP01008829.1	PVNTMFMYAHVAAKHLLGILERVFPGPSAYLVIAMNL
TSA: Penaeus monodon Control_2704 transcribed RNA sequence	38.9	0.3	0.12	0.37	GEEP01008369.1	RPQIYAIIVTINRCLAFKQAVIDISAIVNIDLGKLVNHDDRVS
TSA: Penaeus monodon Control_31180 transcribed RNA sequence	131	0.79	2e-37	0.5	GEEP01020148.1	MVYEAPEITISSCEDEAKTCRHSCVNELNEMSNNGDLWAVQENGDTVGQYICQYLADHYFFSINNHKVYGYNEVCGGAWEFTGVESQQMLCCDGGNHVHCISE
TSA: Penaeus monodon Control_32367 transcribed RNA sequence	131	0.79	2e-37	0.5	GEEP01042480.1	MVYEAPEITISSCEDEAKTCRHSCVNELNEMSNNGDLWAVQENGDTVGQYICQYLADHYFFSINNHKVYGYNEVCGGAWEFTGVESQQMLCCDGGNHVHCISE
TSA: Penaeus monodon Control_33616 transcribed RNA sequence	67	0.5	1e-11	0.5	GEEP01023697.1	NGIDLWAPDGHGHSVGSHLCDFLYNNEHIPFIFNKIVHGYCRACGGPWRYTEQDSVGMLCCDMGVHDHCTGR
TSA: Penaeus monodon Control_33920 transcribed RNA sequence	80.1	0.87	9e-17	0.34	GEEP01031094.1	MVLMILVAAQRLHGLVTCPFPGAVAELRIGVHIFVIDWSCGCCAQDLSDGRHTIGGNVGQVSSSRQLLELLEAAVAAFDVLVTAAHVDGRELVKHLLDGVKSDEGAASAVSRLLCR
TSA: Penaeus monodon Control_35436 transcribed RNA sequence	39.3	0.39	0.067	0.38	GEEP01007428.1	TVGEVLCGAAGMAVDSEYVYAYSELCDGPWEWTGDVTQQPLCCTDAAEYVPC
TSA: Penaeus monodon Control_36192 transcribed RNA sequence	103	0.72	3e-14	0.43	GEEP01024301.1	LASGETSWCTCAPFVSFEHTEIMVYNSYETTLDDCGNKRKCNQDCNEYFGANTNDGDLWHFVNGATVG
TSA: Penaeus monodon Control_503 transcribed RNA sequence	70.5	0.5	6e-13	0.51	GEEP01041488.1	NGIDLWAPDGHGHSVGSHLCDFLYNNEHIPFIFNKIVHGYYRACGGPWRYTEQDSVGMLCCDMGVHDHCTGR
TSA: Penaeus monodon Control_625 transcribed RNA sequence	48.1	0.46	2e-05	0.37	GEEP01030914.1	CRCGAFVTADAGQLMLYELPPVEVHSCDQNHPCQNRCFEEFELLSGGGDLDFVTSTNATVGEVLC
TSA: Penaeus monodon Ctrl_Locus_1_Tr_11893/26829_Len_493 transcribed RNA sequence	80.1	0.87	9e-17	0.34	GEME01001822.1	MVLMILVAAQRLHGLVTCPFPGAVAELRIGVHIFVIDWSCGCCAQDLSDGRHTIGGNVGQVSSSRQLLELLEAAVAAFDVLVTAAHVDGRELVKHLLDGVKSDEGAASAVSRLLCR
TSA: Penaeus monodon Ctrl_Locus_1_Tr_12066/26829_Len_476 transcribed RNA sequence	103	0.72	3e-14	0.43	GEME01029199.1	LASGETSWCTCAPFVSFEHTEIMVYNSYETTLDDCGNKRKCNQDCNEYFGANTNDGDLWHFVNGATVG
TSA: Penaeus monodon Ctrl_Locus_1_Tr_12315/26829_Len_584 transcribed RNA sequence	70.5	0.5	6e-13	0.51	GEME01004218.1	NGIDLWAPDGHGHSVGSHLCDFLYNNEHIPFIFNKIVHGYYRACGGPWRYTEQDSVGMLCCDMGVHDHCTGR
TSA: Penaeus monodon Ctrl_Locus_1_Tr_12664/26829_Len_340 transcribed RNA sequence	79.7	0.65	3e-17	0.37	GEME01035295.1	WCNCAAFVSYEHSEIKVYQGPLINLSHCDYTERCKELCVAELRNLTNSGDLFFEVNGQTVGQHICTNLVDIGFVAMQNKYVYGYFEVCGGA
TSA: Penaeus monodon Ctrl_Locus_1_Tr_12777/26829_Len_328 transcribed RNA sequence	49.3	0.5	1e-05	0.34	GEME01020972.1	MVNYETSIIMVYQFPEINIDDCTDVNDCLLKCEATIDSDDNGIDLWAPDGHGHSVGS
TSA: Penaeus monodon Ctrl_Locus_1_Tr_20235/26829_Len_388 transcribed RNA sequence	131	0.79	2e-37	0.5	GEME01033726.1	MVYEAPEITISSCEDEAKTCRHSCVNELNEMSNNGDLWAVQENGDTVGQYICQYLADHYFFSINNHKVYGYNEVCGGAWEFTGVESQQMLCCDGGNHVHCISE
TSA: Penaeus monodon Ctrl_Locus_1_Tr_25711/26829_Len_388 transcribed RNA sequence	131	0.79	2e-37	0.5	GEME01016772.1	MVYEAPEITISSCEDEAKTCRHSCVNELNEMSNNGDLWAVQENGDTVGQYICQYLADHYFFSINNHKVYGYNEVCGGAWEFTGVESQQMLCCDGGNHVHCISE
TSA: Penaeus monodon Ctrl_Locus_1_Tr_6452/26829_Len_328 transcribed RNA sequence	38.9	0.3	0.12	0.37	GEME01036273.1	RPQIYAIIVTINRCLAFKQAVIDISAIVNIDLGKLVNHDDRVS
TSA: Penaeus monodon Ctrl_Locus_1_Tr_6547/26829_Len_340 transcribed RNA sequence	79.7	0.65	3e-17	0.37	GEME01012967.1	WCNCAAFVSYEHSEIKVYQGPLINLSHCDYTERCKELCVAELRNLTNSGDLFFEVNGQTVGQHICTNLVDIGFVAMQNKYVYGYFEVCGGA
TSA: Penaeus monodon Ctrl_Locus_1_Tr_7046/26829_Len_584 transcribed RNA sequence	67	0.5	1e-11	0.5	GEME01019637.1	NGIDLWAPDGHGHSVGSHLCDFLYNNEHIPFIFNKIVHGYCRACGGPWRYTEQDSVGMLCCDMGVHDHCTGR
TSA: Penaeus monodon Ctrl_Locus_1_Tr_7411/26829_Len_493 transcribed RNA sequence	80.1	0.87	9e-17	0.34	GEME01018977.1	MVLMILVAAQRLHGLVTCPFPGAVAELRIGVHIFVIDWSCGCCAQDLSDGRHTIGGNVGQVSSSRQLLELLEAAVAAFDVLVTAAHVDGRELVKHLLDGVKSDEGAASAVSRLLCR
TSA: Penaeus monodon Ctrl_Locus_1_Tr_907/26829_Len_840 transcribed RNA sequence	61.2	0.26	5e-09	0.73	GEME01030807.1	PVNTMFMYAHVAAKHLLGILERVFPGPPAYLVIAMNL
TSA: Penaeus monodon Ctrl_Locus_1_Tr_9981/26829_Len_840 transcribed RNA sequence	61.2	0.26	5e-09	0.73	GEME01023737.1	PVNTMFMYAHVAAKHLLGILERVFPGPSAYLVIAMNL
TSA: Penaeus monodon Ctrl_Locus_5275_Tr_1/1_Len_212 transcribed RNA sequence	48.1	0.46	2e-05	0.37	GEME01019121.1	CRCGAFVTADAGQLMLYELPPVEVHSCDQNHPCQNRCFEEFELLSGGGDLDFVTSTNATVGEVLC
TSA: Penaeus monodon Ctrl_Locus_7870_Tr_1/1_Len_289 transcribed RNA sequence	39.3	0.39	0.067	0.38	GEME01034141.1	TVGEVLCGAAGMAVDSEYVYAYSELCDGPWEWTGDVTQQPLCCTDAAEYVPC
TSA: Penaeus monodon WSV_10395 transcribed RNA sequence	68.9	0.78	2e-12	0.33	GEEP01079758.1	MSVRGHGPTYLLADRHAVFHHVIQVSICCELIPLRSAQDGAQLFVIAVVRVDGREAVDLILAVDRADEGAAQA
TSA: Penaeus monodon WSV_1325 transcribed RNA sequence	113	0.88	1e-29	0.45	GEEP01045030.1	MVDDDPMLYMVYDLGEAFIEACSEHDRCKNRCHDKIRAGTNDMDLWSHDENGHTIGSSICQYLFTSYDVQQFNNKYVHGYYQVCGGPWEYTFQDSQQMLCCNMGIHEHCINR
TSA: Penaeus monodon WSV_1435 transcribed RNA sequence	80.1	0.87	1e-16	0.34	GEEP01051708.1	MVLMILVAAQRLHGLVTCPFPGAVAELRIGVHIFVIDWSCGCCAQDLSDGRHTIGGNVGQVSSSRQLLELLEAAVAAFDVLVTAAHVDGRELVKHLLDGVKSDEGAASAVSRLLCR
TSA: Penaeus monodon WSV_15191 transcribed RNA sequence	113	0.88	1e-29	0.45	GEEP01059132.1	MVDDDPMLYMVYDLGEAFIEACSEHDRCKNRCHDKIRAGTNDMDLWSHDENGHTIGSSICQYLFTSYDVQQFNNKYVHGYYQVCGGPWEYTFQDSQQMLCCNMGIHEHCINR
TSA: Penaeus monodon WSV_170 transcribed RNA sequence	109	0.84	2e-28	0.41	GEEP01045562.1	QEPWCNCAAFVSYEHSEIKVYQGPLINLSHCDYTERCKELCVAELRNLTNSGDLFFEVNGQTVGQHICTNLVDIGFVAMQNKYVYGYFEVCGGAWQYADVMTQQKLCCSMGQHKHC
TSA: Penaeus monodon WSV_18220 transcribed RNA sequence	86.7	0.76	1e-19	0.39	GEEP01068781.1	MVYNSYETTLDDCENKRECNQDCNEYFGANTNDGDLWHFVNGATVGQHLCSYVFQNDLMPVLLHKMVYGYYQVCGGAWQYTELSSNEALCCELGNQKHC
TSA: Penaeus monodon WSV_24185 transcribed RNA sequence	76.6	0.84	3e-15	0.33	GEEP01076045.1	MVLMILVAAQRLHGLVTCPFPGAVAELRIGVHIFVIDWSCRCCAQDLSDGRHTIGGNVGQVSSSRQLLELLEAAVAAFDVLVTAAHVDGRELVKHLLDGIKSDEGAASAVSRLLCR
TSA: Penaeus monodon WSV_27041 transcribed RNA sequence	44.3	0.48	0.001	0.35	GEEP01080311.1	GDLDFVTSTNATVGEILCDGAGTAVASQNVDAFYELCDGPWEVTGITSQQPLCCTDAAEYVPC
TSA: Penaeus monodon WSV_31618 transcribed RNA sequence	59.7	0.31	7e-10	0.61	GEEP01058924.1	YTFIFNKIVHGYYRACGGPWRYTEQDSVDMLCCDMGVHDHCTGR
TSA: Penaeus monodon WSV_32716 transcribed RNA sequence	38.9	0.39	0.087	0.38	GEEP01058378.1	TVGEVLCDAAGMAVDSEYVYAYSELCDGPWEWTGDVTQQPLCCTDAAEYVPC
TSA: Penaeus monodon WSV_34311 transcribed RNA sequence	64.3	0.41	1e-11	0.55	GEEP01082556.1	VGSHLCDFLYNNEHIPFIFNKIVHGYYRACGGPWRYTEQDSVDMLCCDMGVHDHCTGR
TSA: Penaeus monodon WSV_36753 transcribed RNA sequence	87	0.76	1e-19	0.39	GEEP01081208.1	MVYNSYETTLDDCENKRKCNQDCNEYFGANTNDGDLWHFVNGATVGQHLCSYVFQNDLMPVLLHKMVYGYYQVCGGAWQYTELSSNEALCCELGNQKHC
TSA: Penaeus monodon WSV_38492 transcribed RNA sequence	144	0.85	6e-42	0.53	GEEP01083700.1	MVYEAPEITISSCEDEAKTCRHSCVNELNEMSNNGDLWAVQESGDTVGQYICQYLADHYFFSINNHKVYGYNEVCGGAWEFTGVESQQMLCCDGGNHVHCISE
TSA: Penaeus monodon WSV_4908 transcribed RNA sequence	109	0.84	2e-28	0.41	GEEP01068499.1	QEPWCNCAAFVSYEHSEIKVYQGPLINLSHCDYTERCKELCVAELRNLTNSGDLFFEVNGQTVGQHICTNLVDIGFVAMQNKYVYGYFEVCGGAWQYADVMTQQKLCCSMGQHKHC
TSA: Penaeus monodon WSV_Locus_1_Tr_12129/20090_Len_460 transcribed RNA sequence	109	0.84	2e-28	0.41	GEME01044544.1	QEPWCNCAAFVSYEHSEIKVYQGPLINLSHCDYTERCKELCVAELRNLTNSGDLFFEVNGQTVGQHICTNLVDIGFVAMQNKYVYGYFEVCGGAWQYADVMTQQKLCCSMGQHKHC
TSA: Penaeus monodon WSV_Locus_1_Tr_12200/20090_Len_455 transcribed RNA sequence	87	0.76	1e-19	0.39	GEME01054072.1	MVYNSYETTLDDCENKRKCNQDCNEYFGANTNDGDLWHFVNGATVGQHLCSYVFQNDLMPVLLHKMVYGYYQVCGGAWQYTELSSNEALCCELGNQKHC
TSA: Penaeus monodon WSV_Locus_1_Tr_14955/20090_Len_525 transcribed RNA sequence	113	0.88	1e-29	0.45	GEME01086488.1	MVDDDPMLYMVYDLGEAFIEACSEHDRCKNRCHDKIRAGTNDMDLWSHDENGHTIGSSICQYLFTSYDVQQFNNKYVHGYYQVCGGPWEYTFQDSQQMLCCNMGIHEHCINR
TSA: Penaeus monodon WSV_Locus_1_Tr_15340/20090_Len_544 transcribed RNA sequence	80.1	0.87	1e-16	0.34	GEME01071144.1	MVLMILVAAQRLHGLVTCPFPGAVAELRIGVHIFVIDWSCGCCAQDLSDGRHTIGGNVGQVSSSRQLLELLEAAVAAFDVLVTAAHVDGRELVKHLLDGVKSDEGAASAVSRLLCR
TSA: Penaeus monodon WSV_Locus_1_Tr_16234/20090_Len_228 transcribed RNA sequence	64.3	0.41	1e-11	0.55	GEME01078152.1	VGSHLCDFLYNNEHIPFIFNKIVHGYYRACGGPWRYTEQDSVDMLCCDMGVHDHCTGR
TSA: Penaeus monodon WSV_Locus_1_Tr_16262/20090_Len_525 transcribed RNA sequence	113	0.88	1e-29	0.45	GEME01082149.1	MVDDDPMLYMVYDLGEAFIEACSEHDRCKNRCHDKIRAGTNDMDLWSHDENGHTIGSSICQYLFTSYDVQQFNNKYVHGYYQVCGGPWEYTFQDSQQMLCCNMGIHEHCINR
TSA: Penaeus monodon WSV_Locus_1_Tr_16334/20090_Len_544 transcribed RNA sequence	76.6	0.84	3e-15	0.33	GEME01049512.1	MVLMILVAAQRLHGLVTCPFPGAVAELRIGVHIFVIDWSCRCCAQDLSDGRHTIGGNVGQVSSSRQLLELLEAAVAAFDVLVTAAHVDGRELVKHLLDGIKSDEGAASAVSRLLCR
TSA: Penaeus monodon WSV_Locus_1_Tr_17075/20090_Len_460 transcribed RNA sequence	109	0.84	2e-28	0.41	GEME01069227.1	QEPWCNCAAFVSYEHSEIKVYQGPLINLSHCDYTERCKELCVAELRNLTNSGDLFFEVNGQTVGQHICTNLVDIGFVAMQNKYVYGYFEVCGGAWQYADVMTQQKLCCSMGQHKHC
TSA: Penaeus monodon WSV_Locus_1_Tr_17085/20090_Len_455 transcribed RNA sequence	86.7	0.76	1e-19	0.39	GEME01059605.1	MVYNSYETTLDDCENKRECNQDCNEYFGANTNDGDLWHFVNGATVGQHLCSYVFQNDLMPVLLHKMVYGYYQVCGGAWQYTELSSNEALCCELGNQKHC
TSA: Penaeus monodon WSV_Locus_1_Tr_18232/20090_Len_228 transcribed RNA sequence	59.7	0.31	7e-10	0.61	GEME01074614.1	YTFIFNKIVHGYYRACGGPWRYTEQDSVDMLCCDMGVHDHCTGR
TSA: Penaeus monodon WSV_Locus_11949_Tr_1/1_Len_519 transcribed RNA sequence	144	0.85	6e-42	0.53	GEME01085763.1	MVYEAPEITISSCEDEAKTCRHSCVNELNEMSNNGDLWAVQESGDTVGQYICQYLADHYFFSINNHKVYGYNEVCGGAWEFTGVESQQMLCCDGGNHVHCISE
TSA: Penaeus monodon WSV_Locus_19940_Tr_1/1_Len_270 transcribed RNA sequence	38.9	0.39	0.087	0.38	GEME01079882.1	TVGEVLCDAAGMAVDSEYVYAYSELCDGPWEWTGDVTQQPLCCTDAAEYVPC
TSA: Penaeus monodon WSV_Locus_714_Tr_1/1_Len_298 transcribed RNA sequence	44.3	0.48	0.001	0.35	GEME01065220.1	GDLDFVTSTNATVGEILCDGAGTAVASQNVDAFYELCDGPWEVTGITSQQPLCCTDAAEYVPC
TSA: Penaeus monodon WSV_Locus_7857_Tr_1/1_Len_503 transcribed RNA sequence	68.9	0.78	2e-12	0.33	GEME01080123.1	MSVRGHGPTYLLADRHAVFHHVIQVSICCELIPLRSAQDGAQLFVIAVVRVDGREAVDLILAVDRADEGAAQA
TSA: Peruphasma schultei C157646_a_27_0_l_594 transcribed RNA sequence	61.2	0.8	2e-09	0.34	GAWJ02020234.1	MLEALNVNGDPMQITSQGLTVADYSCKSYGKDIYNGQPAGYYKVCGGEWQHIQDSKFKLCCKDGSSVPC
TSA: Phyllium philippinicum contig02956.Phphadfe mRNA sequence	40.8	0.86	0.072	0.22	JR887509.1	MAKGEKEKGPKLVCSVLKTSVKDLKPAIFAKVCGVKWNYTGLTSSSSICCDKGEPISC
TSA: Polyommatus icarus s4909_L_7111_0_a_67_0_l_645 transcribed RNA sequence	35	0.24	7.2	0.32	GAST02026027.1	KLSAFYKVCDKPWVYANMTSEEALCCEKSKAVSC
TSA: Pontastacus leptodactylus Pastle_hepa_c161 transcribed RNA sequence	35.8	0.39	5.1	0.36	GAFY01000158.1	DGVPIGQYMCDTLKTQGITELGAHVVYLYYHVCNEGPWVYSGQYSHDNLCCTNGKY
TSA: Pontastacus leptodactylus Pastle_hepa_c215 transcribed RNA sequence	62.4	0.74	2e-10	0.35	GAFY01000212.1	MTYVSGCDDHQTCWDECSAEFEVFSNGGNLDYIPXGGDYTLGQLLCYNLHNQVQDEYVFVYSKLCGGEWEPTGATSVDMLC
TSA: Pontastacus leptodactylus Pastle_hepa_c312 transcribed RNA sequence	78.6	0.84	2e-15	0.34	GAFY01000308.1	AQPPPGCQCGAFVSEDIGEIEVFPFPPIQVENCEDTASCSTTCDDEWAGITNNGDLDTVLENGETVGQHICNALARQGHEDFGPSEVYLYYKVCQGPWEFDNEQSTLEICCTGGEYHTC
TSA: Pontastacus leptodactylus Pastle_hepa_c3399 transcribed RNA sequence	74.3	0.8	4e-14	0.31	GAFY01003380.1	MDDGSVVGQVACDNLAQEGYSDIEALEIYMYSSICHGPWLYNGFRSQTPLCCAAGQYEHC
TSA: Pontastacus leptodactylus Pastle_hepa_c557 transcribed RNA sequence	72	0.8	5e-13	0.35	GAFY01000550.1	CDCGAFVNQPNGEIEVYPFEPIQVESCEDVEACSSTCDEEWAAITNNGDLDTVLENGETLGQVLCETLASEGHENIPPHEVFLYYRLCDGPWLYDEEQSTSELCCTAGNYHSC
TSA: Pontastacus leptodactylus Pastle_hepa_c75 transcribed RNA sequence	58.9	0.76	5e-08	0.31	GAFY01000074.1	METCRDEWDSLTNGGDLNYIQGNSQTVGQNLCDSLAEQGISNLEPQKLHLDYSLCNGEWHEEGTASHDTLCCVNG
TSA: Pontastacus leptodactylus Pastle_hepa_c8705 transcribed RNA sequence	64.3	0.8	3e-10	0.32	GAFY01008653.1	CDCGTFLSTDYWVQQVFILKSTLVDNCHAFITCRRACIEQFLEGTAGGNLSHQLDDGETAGQLFCRGLAQSGHRHLPAHQVHLYMSLCEGPWEYTEVSTREPLCCLHGEHSSC
TSA: Pontastacus leptodactylus Pastle_hypoyo_c12166 transcribed RNA sequence	59.3	0.76	2e-08	0.31	GAFS01011954.1	METCRDEWDSLTNGGDLNYIQGNSQTVGQNLCDSLAEQGISNLEPQKLHLDYSLCNGEWHEEGTASHDTLCCVNG
TSA: Pontastacus leptodactylus Pastle_hypoyo_c13853 transcribed RNA sequence	53.1	0.8	3e-06	0.28	GAFS01013601.1	MVDKEVPVFSLPPSPIDDCVTDYAVCFQRCSDEWDLFLADGSLFVPGPDGVPIGQYMCDTLKTQGITELGAHVVYLYYHVCDEGPWIFTGQYSHDNLCCTNGKYYSC
TSA: Pontastacus leptodactylus Pastle_hypoyo_c20069 transcribed RNA sequence	65.9	0.74	2e-11	0.36	GAFS01019689.1	MTYVSGCDDHQTCWDECSAEFEVFSNGGNLDYIPSGGDYTLGQLLCYNLHNQVQDEYVFVYSKLCGGEWEPTGATSVDMLCC
TSA: Pontastacus leptodactylus Pastle_hypoyo_c38136 transcribed RNA sequence	72	0.8	3e-13	0.35	GAFS01037339.1	CDCGAFVNQPNGEIEVYPFEPIQVESCEDVEACSSTCDEEWAAITNNGDLDTVLENGETLGQVLCETLASEGHENIPPHEVFLYYRLCDGPWLYDEEQSTSELCCTAGNYHSC
TSA: Pontastacus leptodactylus Pastle_hypoyo_c47838 transcribed RNA sequence	78.6	0.84	2e-15	0.34	GAFS01046834.1	AQPPPGCQCGAFVSEDIGEIEVFPFPPIQVENCEDTASCSTTCDDEWAGITNNGDLDTVLENGETVGQHICNALARQGHEDFGPSEVYLYYKVCQGPWEFDNEQSTLEICCTGGEYHTC
TSA: Pontastacus leptodactylus Pl_CLC_123 transcribed RNA sequence	37	0.39	2.3	0.36	GBEI01000122.1	DGVPIGQYMCDTLKTQGITELGAHVVYLYYHVCNEGPWVYSGQYSHDNLCCTNGKY
TSA: Pontastacus leptodactylus Pl_CLC_3309 transcribed RNA sequence	74.3	0.8	5e-14	0.31	GBEI01003304.1	MDDGSVVGQVACDNLAQEGYSDIEALEIYMYSSICHGPWLYNGFRSQTPLCCAAGQYEHC
TSA: Pontastacus leptodactylus Pl_CLC_519 transcribed RNA sequence	72	0.8	7e-14	0.35	GBEI01000518.1	CDCGAFVNQPNGEIEVYPFEPIQVESCEDVEACSSTCDEEWAAITNNGDLDTVLENGETLGQVLCETLASEGHENIPPHEVFLYYRLCDGPWLYDEEQSTSELCCTAGNYHSC
TSA: Pontastacus leptodactylus Pl_CLC_67 transcribed RNA sequence	56.6	0.76	3e-07	0.31	GBEI01000066.1	METCRDEWDSLTNGGDLNYIQGNSQTVGQNLCDSLAEQGISNLEPQKLHLDYSLCNGEWHEEGTASHDTLCCVNG
TSA: Pontastacus leptodactylus Pl_CLC_9386 transcribed RNA sequence	48.9	0.51	0.0001	0.35	GBEI01009369.1	GNLSHQLDDGETAGQLFCRGLAQSGHRHLPAHQVHLYMSLCEGPWEYTEVSTREPLCCLHGEHSSC
TSA: Procambarus clarkii Pc_12690 transcribed RNA sequence	57	0.79	2e-07	0.29	GBEV01012661.1	MKTCREEWDSLTNGGDMHYVQENGRLLGQNLCDIVAAQGITNLEPQKLHMVYNLCNSEWQEEGIASQDLLCC
TSA: Procambarus clarkii Pc_150384 transcribed RNA sequence	74.3	0.63	1e-05	0.32	GBEV01150284.1	AQGPPQCQCGAFVNEDIGEIEVFPFPPIDVEGCEDTADCSSTCDDEWASITNN
TSA: Procambarus clarkii Pc_174575 transcribed RNA sequence	73.9	0.87	1e-13	0.31	GBEV01174463.1	LTSAQGQSQCQCGAFVNDRIGEIEVFPFQPIDLESCEDSETCSSTCDDEWASITNNGDLDTVLDNGETVGQHICNALAREGHENYGPGEVFLYYKVCDGPWQYDDEQSTLEICCTGGQYHAC
TSA: Procambarus clarkii Pc_174599 transcribed RNA sequence	42.7	0.53	0.01	0.32	GBEV01174487.1	MKTCRDEWDSVSNGGDLNYIQSNGKTVGQNLCDNLASQGQTNLEPTRLHLDFSLCNGEWQEEGTASHDNLCC
TSA: Procambarus clarkii Pc_175385 transcribed RNA sequence	51.6	0.65	2e-06	0.3	GBEV01175270.1	IQGQSCEDVESCSATCDEEWATITNNGDLDTVLENGETLGQALCDTLASEGQEDVPPHEVFLYYRICDGPWQYDEEQSTAQVCCTAGTYHSC
TSA: Procambarus clarkii Pc_175730 transcribed RNA sequence	38.1	0.53	0.35	0.29	GBEV01175615.1	MKTCRDEWDSVSNGGDLNYIQSNGKTVGQNLCDSLALQGQTNLEPTRLHLDFSLCNGEWQEEGTASHDSLCC
TSA: Procambarus clarkii Pc_180366 transcribed RNA sequence	38.5	0.48	0.099	0.31	GBEV01180245.1	CDCEVVLKFPNETISVDDLPVNGATDCDDHSGCKKTCRDEWDTVSNGGDLNYIQSNGKTVGQNLCDSL
TSA: Procambarus clarkii Pc_44577 transcribed RNA sequence	61.6	0.8	6e-09	0.32	GBEV01044518.1	MHQVCGQVWVSPLVQSTTEQLSNRLPVVQLVRQVPSSCHLQELLDARSPTGDEGVAIIYESRPENDHLLHPLVGAEEGAAVT
TSA: Ranatra linearis s282_L_284_1_a_60_0_l_537 transcribed RNA sequence	35.8	0.54	3	0.28	GAYZ02026885.1	CTQEGKERCNNLCLSLAKAVEEDEGIVDCLCEKIKTDIQHLRVSVFSKICKEEYQYTGLSYPGELCCHNGKAINC
TSA: Sarsinebalia urgorrii DMPC15797127 mRNA sequence	41.6	0.64	0.024	0.31	JL076468.1	ITAHLVLAHDASVDVLFSAKVVESVYVSVFGLNLGSLAEHLACDLAVTVWHDGVQISAIRIIGELITTEADALGNGGLGAVCNLVGGQVDQ
TSA: Sarsinebalia urgorrii DMPC15802298 mRNA sequence	54.7	0.84	8e-07	0.27	JL067242.1	MPSIGMDCTMHTKCRVDCNDEINALTNGGDLGSAHQNGHSWGDECCMHLQNTGITDVTNAIVRAESNLCRSGWEFTSFVMMQPLCCSGEKYIPC
TSA: Scylla olivacea Ref_Crab_Transcript_112443_335 transcribed RNA sequence	61.6	0.26	3e-10	0.65	GDRN01112223.1	QIHGYYEVCGGPWEYTGIDSQQQLCCTNHEHIHCVSR
TSA: Scylla olivacea Ref_Crab_Transcript_124240_504 transcribed RNA sequence	64.3	0.3	1e-10	0.56	GDRN01123903.1	GWCRCAAFVSSRHMEIMVLELPEITINDCDSHNQCKNACTKEV
TSA: Scylla olivacea Ref_Crab_Transcript_1442_275 transcribed RNA sequence	63.2	0.26	4e-11	0.65	GDRN01001436.1	LRDTVDVFLVGAAQRLLGVHTGVFPWSAAHLVVPVHL
TSA: Scylla olivacea Ref_Crab_Transcript_1443_373 transcribed RNA sequence	115	0.51	5e-31	0.67	GDRN01001437.1	MTNNMDLWSTVNGDTVGQYFCEELFSHGLFWIHNSYVHGYYEMCGGPWEYTGVDSQQALCCTNKEHIHCVTK
TSA: Scylla olivacea Ref_Crab_Transcript_47308_501 transcribed RNA sequence	118	0.87	1e-31	0.42	GDRN01047170.1	MMVHEAPEVPITSCDDVSQCKQKCVTELNEIGFDGDLWHMMEDGYTVGQSICTELANRFIFYVIGHKVYGYYEVCGGAWQYAGVESTTKLCCNGGQQSHCI
TSA: Scylla olivacea Ref_Crab_Transcript_47310_539 transcribed RNA sequence	116	0.84	7e-31	0.42	GDRN01047172.1	MMVHEAPEVPITSCDDVSQCKQKCVTELNEIGFDGDLWHMMEDGYTVGQSICTELANRFIFYVIGHKVYGYYEVCGGAWQYAGVESTTKLCCNGGQQSHCI
TSA: Scylla olivacea Ref_Crab_Transcript_67358_498 transcribed RNA sequence	53.9	0.65	9e-07	0.29	GDRN01067200.1	LPLPSCASYIACRRECVQQFAAWQGDMAQLLPEGVPVGQLLCGLLAAQGRPHLPPHQVHLYLSVCGGPWQYTEASIPEPLCCVAGAFSSC
TSA: Scylla olivacea Ref_Crab_Transcript_74462_702 transcribed RNA sequence	55.8	0.82	3e-07	0.31	GDRN01074290.1	MGDGNLNSISNTPGETVGQGLCNRLTNRGLKNFGPYKVHGYRSLCQESLKNDGYVSVQELCCKEGQHTECTGD
TSA: Sipyloidea sipylus comp202333_c0_seq1 transcribed RNA sequence	36.6	0.87	2.6	0.2	GAWF01082475.1	MAKREKSKGPNLVCSKLNVTIQDLKPAIFAKVCNGRWTYTGLTSSSAMCCVNGKSTSC
TSA: Speleonectes cf. tulumensis BMR-2011 DMPC15161654, mRNA sequence	49.7	0.78	2e-05	0.31	JL118325.1	CRCASFLASNATAGSEIYVLPDFWLEDCEEESAKICKTTCADEFSALTGDGDLNHITSLGLSVGQVACMAIDGDIYSKYMAVFYSLCGEEYQYADLHSSLPLCCHEGNR
TSA: Speleonectes cf. tulumensis BMR-2011 DMPC15168577, mRNA sequence	64.7	0.81	3e-11	0.3	JL178204.1	MLSYASAKKCSCSAVLQSGHTIYQLPDLQVANCVSEKTCSDLCVKMFNELTNNGDLDYVTESGEKIGQICCELAPADIHKEYIHVHYNLCDTVWQHTEAQSNHPLCC
TSA: Speleonectes cf. tulumensis BMR-2011 DMPC15177183, mRNA sequence	63.9	0.81	7e-11	0.3	JL199597.1	MLSYASAKKCGCSAVLQSGHTIYQLPDLQVANCVSEKTCSDLCVKMFNELTNNGDLDYVTESGEKIGQICCELAPADIHKEYIHVHYNLCDTVWQHTEAQSNHPLCC
TSA: Speleonectes cf. tulumensis BMR-2011 DMPC15177562, mRNA sequence	46.2	0.77	0.0004	0.3	JL131424.1	MTAGSEIYVLPDFWLEDCEEESAKLCKTICADEFSALTGDGDLNHITSLGLSVGQVACMAIDGDIYSKYMALFYSLCGEEYQYADLHSSLPLCCHEGN
TSA: Speleonectes cf. tulumensis BMR-2011 DMPC15184819, mRNA sequence	63.9	0.79	8e-11	0.31	JL164822.1	MFNELTNNGDLDYVTESGEKIGQICCELAPADIHKEYIHVHYNLCDTVWQHTEAQSNHPLCCVNKKYVLC
TSA: Speleonectes cf. tulumensis BMR-2011 DMPC15199605, mRNA sequence	48.5	0.77	6e-05	0.31	JL200429.1	CRCASFLASNTTAGSEIYVLPDFWLEDCEEESAKICKTTCADEFSALTGDGDLNHITSLGLSVGQVACMAIDGDIYSKYMAVFYSLCGEEYQYADLHSSLPLCCHEGN
TSA: Speleonectes cf. tulumensis BMR-2011 DMPC15200371, mRNA sequence	57.8	0.81	2e-08	0.28	JL109761.1	MLSYASAKKCSCSAVLQSGHTIYQLPDLQVANCVSEKTRSDLCVKMFNELTNNGDLDYVTESGEKIGQICCELAPADIRKEYIHVHYNLCDTVWQHTEAQSNHPLCC
TSA: Speleonectes cf. tulumensis BMR-2011 DMPC15200524, mRNA sequence	48.5	0.77	5e-05	0.31	JL173962.1	CRCASFLASNTTAGSEIYVLPDFWLEDCEEESAKICKTTCADEFSALTGDGDLNHITSLGLSVGQVACMAIGGDIYSKYMAVFYSLCGEEYQYADLHSSLPLCCHEGN
TSA: Speleonectes cf. tulumensis BMR-2011 DMPC15201303, mRNA sequence	37.4	0.57	1.3	0.26	JL141294.1	MQLCNAVFNEVTGNGTLSHPAIGEQTVGQLCCEAIGHDVQYEMVQSFFSICDSDWGESGAEIQEHLCCSGGQHVSC
TSA: Speleonectes cf. tulumensis BMR-2011 DMPC15206571, mRNA sequence	65.5	0.84	1e-11	0.3	JL206547.1	MFNELTNNGDLDYVTESGEKIGQICCELAPADIHKEYIHVHYNLCDTVWQHTEAQSNHPLCCVNKKYVLC
TSA: Speleonectes cf. tulumensis BMR-2011 DMPC15206989, mRNA sequence	46.6	0.53	0.0002	0.29	JL117049.1	MLSYASAKKCSCSAVLQSGHTIYQLPDLQVANCVSEKTCSDLCVKMCNELTNNGDLDYVTESGEKIGQICCE
TSA: Speleonectes cf. tulumensis BMR-2011 DMPC15211260, mRNA sequence	61.6	0.81	6e-10	0.28	JL118652.1	MLSYASAKKCSCGAVLQLGHTIYQLPDLQVANCVSEKTCSDLCVKMFNELTNNGDLDYVAESGEKIGQICCELAPADIHKEYIHVHYNLCDTVWQHTAAQSNHPLCC
TSA: Speleonectes cf. tulumensis BMR-2011 DMPC15220049, mRNA sequence	54.3	0.8	4e-07	0.32	JL199535.1	CRCASFLASNTTAGSEIYVLPDFWLEDCEEESAKICKTTCADEFSALTGDGDLNHITSLGLSVGQVACMAIDGDIYSKYMAVFYSLCGEEYQYADLHSSLPLCCHEGKYVQC
TSA: Speleonectes cf. tulumensis BMR-2011 DMPC15221599, mRNA sequence	62.8	0.87	2e-10	0.29	JL199573.1	MLSYASAKKCSCSAVLQSGHTIYQLPDLQVANCVSEKTCSDLCVKMFNELTNNGDLDYVTESGEKIGQICCEPAPADIHKEYIHVHYNLRDTVWQHTEAQSNHPLCCVNKKYVLC
TSA: Speleonectes cf. tulumensis BMR-2011 DMPC15222359, mRNA sequence	63.9	0.85	7e-11	0.29	JL202589.1	MLSYASAKKCSCSAVLQSGHTIYQLPDLQVANCVSEKTCSDLCAKMFNELTNNGDLDYVTESGEKIGQICCGLAPADIHKEYIHVHYNLCDTVWQHTEAQSNHPLCCVNKKYV
TSA: Speleonectes cf. tulumensis BMR-2011 DMPC15225141, mRNA sequence	51.6	0.8	4e-06	0.31	JL136346.1	CRCASFLASNTTVGSEIYVLPDFWLEDCEEESAKICKTTCADEFSALTGDGDLNHITSLGLSVGQVACMAIDGDIYSKYMAVFYSSCGEEYQYADLHSSLPLCCHEGKYVQC
TSA: Speleonectes cf. tulumensis BMR-2011 DMPC15228742, mRNA sequence	48.1	0.77	9e-05	0.31	JL191408.1	CRCASFLASNTTAGSEIYVLPDFWLEDCEEESAKICKTTCADEFSALTGDGDLNHITSLGLSVGQVACMAIDGDIYSKYMAVFYSLCGEEYQYADLHSSLPLCCHEGN
TSA: Speleonectes cf. tulumensis BMR-2011 DMPC15228976, mRNA sequence	57.8	0.76	1e-08	0.31	JL162227.1	MFNEFTNNGDLDYVTESGGKIGQICCELAPADIHKEYIHVHYNLCDTVWQHTEAQSNHPLCCVNKKYVLC
TSA: Speleonectes cf. tulumensis BMR-2011 DMPC15238848, mRNA sequence	54.3	0.8	9e-07	0.32	JL197933.1	CRCASFLASNTTAGSEIYVLPDFWLEDCEEESAKICKTTCADEFSALTGDGDLNHITSLGLSVGQVACMAIDGDIYSKYMAVFYSLCGEEYQYADLHSSLPLCCHEGKYVQC
TSA: Speleonectes cf. tulumensis BMR-2011 DMPC15245587, mRNA sequence	54.7	0.8	3e-07	0.32	JL139129.1	CRCASFLASNTTAGSEIYVLPDFWLEDCEEESAKICKTTCADEFSALTGDGDLNHITSLGLSVGQVACMAIDGDIYSKYMAVFYSLCGEEYQYADLHSSLPLCCHEGKYVQC
TSA: Speleonectes cf. tulumensis BMR-2011 DMPC15247476, mRNA sequence	48.1	0.53	6e-05	0.29	JL122919.1	MLSYASAKKCSCSAVLQSGHTIYQLPDLQVANCVSEKTCSDSCVKMFNELTNNGDLDYVTESGEKIGQICCE
TSA: Speleonectes cf. tulumensis BMR-2011 DMPC15251309, mRNA sequence	48.5	0.77	5e-05	0.31	JL167275.1	CRCASFLASNTTAGSEIYVLPDFWLEDCEEESAKICKTTCADEFSALTGDGDLNHITSLGLSVGQVACMAIDGDIYSKYMAVFYSLCGEEYQYADLHSSLPLCCHEGN
TSA: Speleonectes cf. tulumensis BMR-2011 DMPC15255178, mRNA sequence	62.8	0.85	2e-10	0.29	JL117807.1	MLSYASAKKCSCSAVLQSGHTIYQLPDLQVANCVSEKTCSDLCVKMSNELTNNGDLDYVTESGEKIGQICCVLAPADIHKEYIHVHYNLCDTVWQHTEAQSNHPLCCVNKKYV
TSA: Speleonectes cf. tulumensis BMR-2011 DMPC15257039, mRNA sequence	61.2	0.81	7e-10	0.29	JL136762.1	MLSYASAKKCSCSAVLQSGHTIYQLPDLQVANCVSEKTCSDLCVKMFNELTNNGDLDYVTESGEKIGRSAVNCSADIHKEYIHVHYNLCDTVWQHTAARSNHPLCC
TSA: Speleonectes cf. tulumensis BMR-2011 DMPC15259974, mRNA sequence	64.7	0.81	4e-11	0.3	JL205712.1	MLSYASAKKCSCSAVLQSGHTIYQLPDLQVANCVSEKTCSDLCVKMFNELTNNGDLDYVTESGEKIGQICCELAPADIHKEYIHVHYNLCDTVWQHTEAQSNHPLCC
TSA: Speleonectes cf. tulumensis BMR-2011 DMPC15262914, mRNA sequence	66.6	0.87	5e-12	0.3	JL198962.1	MLSYASAKKCSCSAVLQSGHTIYQLPDLQVANCVSEKTCSDLCVKMFNELTNNGDLDYVTESGEKIGQICCELAPADIHKEYIHVHYNLCDTVWQHTAAQSNHPLCCVNKNYVPC
TSA: Steatoda grossa Sg0tf094321g0u transcribed RNA sequence	33.5	0.35	6.1	0.36	GBJQ01096826.1	TVGDILCDKADAVEENIQHKHVQIYSRLCKGKWKKTSFRMPEPLCCDDG
TSA: Steatoda grossa Sg3tf015001g0u transcribed RNA sequence	41.2	0.76	0.051	0.31	GBJQ01037493.1	MYTVGDILCDKADAVEENIQHKHVQIYSRLCKGKWKKTSFRMPEPLCCDDGLYVPC
TSA: Steatoda grossa Sg3tf015001g1u transcribed RNA sequence	40.8	0.76	0.039	0.31	GBJQ01118343.1	MYTVGDILCDKADAVEENIQHKHVQIYSRLCKGKWKKTSFRMPEPLCCDDGLYVPC
TSA: Stegodyphus mimosarum isotig02807.Stmiwhole mRNA sequence	40.8	0.43	0.081	0.33	JT036549.1	EGYTVGDILCDKADHIEENVRNKIVRIYYRFCASEWKKSDFKMPEPLCCEDGLYVPCKS
TSA: Stenobothrus lineatus C237258_a_45_0_l_631 transcribed RNA sequence	39.7	0.88	0.18	0.27	GAUZ02031864.1	IVTGTEEGVCECAAFLSKDSVEEPPLTLHSTRFKASCDSAGSATCKNLCLFLTLKAGNATSTVLCQSLKNDPSRANLENMKPSLFSRPCAKNTWEYTGMTSREPVCCHEGRVIECVN
TSA: Tenthredo koehleri C54453_a_26_0_l_693 transcribed RNA sequence	37.4	0.82	1.2	0.23	GAWW02011012.1	GKCSCGVFPENSHSAPIIVQSLEFAVSCDEEGAQACGSLCVAVAEGARDQAPALICEKLDGHVENLKVAVFTKTSCNVKDEWNFTGLKSPEPICCDAGKEIVC
TSA: Thermobia domestica C210828_a_23_0_l_530 transcribed RNA sequence	47.4	0.87	0.0003	0.28	GASN02034194.1	YASAEKCECAGFFDKDTNKEKPTAVLPDSEISSCSNINECASRCEQEFSQATGDGDLNHVTSKGATVAQVSCRNYGGDIDNATPGAYWRACGGDWTYIRGANGQICCRDGQQVPC
TSA: Thermobia domestica C240353_a_4_0_l_988 transcribed RNA sequence	55.5	0.8	7e-07	0.29	GASN02043745.1	CECAAFFDKDTNKERPIAALEDSEISSCANTNECAKRCEKEFEEATNNGDLDHKVTKDTTVGQHICSNYGGDIDDAHPQAYWRACGRDWTYIGGAQEKVCCRGGQQVAC
TSA: Thermobia domestica s10819_L_17627_0_a_79_1_l_496 transcribed RNA sequence	35.4	0.21	4.4	0.43	GASN02052122.1	FHNVCNTGWMYTGLSSPEPLCCKNSQPIPC
TSA: Tricholepidion gertschi C184369_a_42_0_l_855 transcribed RNA sequence	51.2	0.82	2e-05	0.29	GASO02031200.1	GLCHCAVFLTSDVTPGKEVYKANETEIADCSDAAQTGKCNQVCTAVLKAVTGDGDLESKTSKGITVREFACGRLQQDVTNGEVGGYVKVCDANWNQVASTKQKYICCTNKKPVPC
TSA: Tricholepidion gertschi C198753_a_51_0_l_1457 transcribed RNA sequence	35.8	0.21	5.2	0.43	GASO02036456.1	FHEACSSGWLYTGLTSPHPICCKEGKPVQC
TSA: Varroa jacobsoni comp110395_c0_seq1 transcribed RNA sequence	39.7	0.83	0.17	0.25	GETM01118559.1	EEGGCKCAVFSRQISKSIIERAIPYNVTCDSEGEEKCQQLCVALAESARDQAPQMICKKLNNNVENLQVAVYAKVCEATSWKFTGLKAADPICCHEGKSIAC
TSA: Varroa jacobsoni comp110395_c0_seq1 transcribed RNA sequence	39.7	0.83	0.17	0.25	GETP01220829.1	EEGGCKCAVFSRQISKSIIERAIPYNVTCDSEGEEKCQQLCVALAESARDQAPQMICKKLNNNVENLQVAVYAKVCEATSWKFTGLKAADPICCHEGKSIAC
TSA: Zorotypus caudelli C294993_a_66_0_l_509 transcribed RNA sequence	57.4	0.79	4e-08	0.3	GAYA02027286.1	EDGTCSCSVYFVDRLTDNEIYSVPDFKVSEDCGDAGKEICKSKCTETLKKLTNNGDLNHVTSQGITVAQLACKKFEKNIENGEVATYFKYCGKDFEHAVTNKGTICCKEG
TSA: Zorotypus caudelli s13307_L_25891_0_a_30_3_l_443 transcribed RNA sequence	52.4	0.79	2e-06	0.29	GAYA02039035.1	EDGTCSCSVYFVDHLTDNDIYSIPDFKVSEDCGDAGKEICKSKCIETLKKLTNNGDLNHVTSKGITVAQLACKKFEKNIENGEVAAYFKYCGNDFEHAETNKGTICCKEG
TSA: Zorotypus gurneyi contig03805 mRNA sequence	52.8	0.8	4e-06	0.29	GABA01003713.1	EDGTCSCSVYFVDHLTDNVIYTVPDFKVSEDCGDAGKEICKTKCTETLKKLTNNGDLNHVTSQGITVAQLACKKFEKDLENGEVATYFKYCGKDLEHAITNKGTVCCKEGK

## Sheet: Chordate TSA & BLASTP nr
Description	Score	Query cover	E value	Identity	Accession	Short name	Aligned sequence (aa)
TSA: Capra hircus HQDJLS201CI3KT mRNA sequence	57.4	0.84	5e-08	0.3	GAFC01041643.1	Cap_hir_x1	EDSEHCHCGVFATEHEGLVELDEFPHEHVADCSKVLECKTVCQNAWNTVVGGGDLDAVTSGGITVGQRFCDNLEADGILNFGPNKVHGYSSICHGPLLYDNLESNQDLCCKGGNYEAC
Description	Score	Query cover	E value	Identity	Accession		Aligned sequence (aa)
hypothetical protein T11_10141 [Trichinella zimbabwensis]	55.5	0.8	9e-08	0.35	KRY98163.1	Tri_zim_x1	FPEINIDDCTDVTDCRRKCEAKIDSDANGIDLWAPDGHGHSVGSHLCDFLYNNEHIPFIFNKIVHGYYRACGGPWRYTEQDSVDMLCCDMGVHDHC
hypothetical protein T11_4388 [Trichinella zimbabwensis]	47.4	0.99	0.0002	0.29	KRY96916.1	Tri_zim_x2	ETSWCTCAPFVSFEHTEIMVYNSYETT-LDDCKNKEKCNKDCNEYFGANTNDGDLWHFVNGATVGQHLCNYVFQNDLMPVLMHKMVYGYYQVCGGAWQYTELSSNEALCCELGNQKHC
PREDICTED: uncharacterized protein LOC106461078 isoform X1 [Limulus polyphemus]	43.1	0.68	0.008	0.33	XP_013776321.1	Lim_pol_x1	CVRLCKFRFSLQTGGGDMHYIPSIVDISVGQIFCNWIEREVNNETVVLFSQICNEEPLNTGFKMNQNLCCVNGNFVNC
PREDICTED: uncharacterized protein LOC106461078 isoform X2 [Limulus polyphemus]	42.4	0.66	0.02	0.33	XP_013776322.1	Lim_pol_x2	CVRLCKFRFSLQTGGGDMHYIPSIVDISVGQIFCNWIEREVNNETVVLFSQICNEEPLNTGFKMNQNLCCVNGNF
PREDICTED: uncharacterized protein LOC106465221 [Limulus polyphemus]	40.8	0.97	0.071	0.29	XP_013780879.1	Lim_pol_x3	EQCTCSAYMLKGKGVREENFVTTRDYVLPGQSCDKAGDEYCKIFCLKKFYRKTGGGDLDFVPPGYKGRSIGEISCIGIGRDVTNERMGVFSKACKKGDFLDTGFLSKQNLCCKGKKYIRC
hypothetical protein BRAFLDRAFT_78192 [Branchiostoma floridae]	35.8	0.73	6	0.27	XP_002590777.1	Bra_flo_x1	IPHPNQGDIMLVKLSSPVTFNSWVSPASLSTSMVSAGTRVTVTGWGLTASTGHTLSDRLQEVSVYTIYQSVCNGPDAYDGLVSPKEFCA
